# Supplementary material for: N 4,N 6-Dimethyl-N 4,N 6-diphenyl­pyrimidine-4,5,6-triamine
Source: Acta Crystallogr Sect E Struct Rep Online. 2011 Nov 9;67(Pt 12):o3249. doi: 10.1107/S1600536811046642 (PMC3238906; doi:10.1107/S1600536811046642)
Supplement: Supplementary file 1 [file e-67-o3249-sup1.cif]

##############################################################################
#                                                                            #
# This CIF contains the data in a paper accepted for publication in          #
# Acta Crystallographica Section E. It conforms to the requirements of       #
# Notes for Authors for Acta Crystallographica Section E, and has been       #
# peer reviewed under the auspices of the IUCr Commission on Journals.       #
#                                                                            #
# Full details of the Crystallographic Information File format               #
# are given in the paper "The Crystallographic Information File (CIF):       #
# a New Standard Archive File for Crystallography" by S. R. Hall, F. H.      #
# Allen and I. D. Brown [Acta Cryst. (1991), A47, 655-685].                  #
#                                                                            #
# The current version of the core CIF dictionary is obtainable from          #
# ftp://ftp.iucr.org/pub/cif_core.dic.                                       #
#                                                                            #
# Software is freely available for graphical display of the structure(s)     #
# in this CIF. For information consult the CIF software page                 #
# http://www.iucr.org/resources/cif/software.                                #
#                                                                            #
# This file may be used for bona fide research purposes within the           #
# scientific community so long as proper attribution is given to the journal # 
# article from which it was obtained.                                        #
#                                                                            #
##############################################################################
data_I
_audit_creation_method     SHELXL-97
_chemical_name_systematic
;
<i>N</i>^4^,<i>N</i>^6^-Dimethyl-<i>N</i>^4^,<i>N</i>^6^-
diphenylpyrimidine-4,5,6-triamine
;
_chemical_name_common     ?
_chemical_formula_moiety     'C18 H19 N5'
_chemical_formula_sum     'C18 H19 N5'
_chemical_formula_iupac     'C18 H19 N5'
_chemical_formula_weight     305.38
_chemical_melting_point     ?
_symmetry_cell_setting     orthorhombic
_symmetry_space_group_name_H-M     'P b c a'
_symmetry_space_group_name_Hall     '-P 2ac 2ab'
loop_
    _symmetry_equiv_pos_as_xyz
    'x, y, z'
    '-x+1/2, -y, z+1/2'
    '-x, y+1/2, -z+1/2'
    'x+1/2, -y+1/2, -z'
    '-x, -y, -z'
    'x-1/2, y, -z-1/2'
    'x, -y-1/2, z-1/2'
    '-x-1/2, y-1/2, z'
_cell_length_a     8.8859(18)
_cell_length_b     14.360(3)
_cell_length_c     25.121(5)
_cell_angle_alpha     90.00
_cell_angle_beta     90.00
_cell_angle_gamma     90.00
_cell_volume     3205.4(11)
_cell_formula_units_Z     8
_cell_measurement_reflns_used     1000
_cell_measurement_theta_min     3.15
_cell_measurement_theta_max     27.48
_cell_measurement_temperature     293(2)
_exptl_crystal_description     'block'
_exptl_crystal_colour     'colorless'
_exptl_crystal_size_max     0.32
_exptl_crystal_size_mid     0.28
_exptl_crystal_size_min     0.22
_exptl_crystal_density_diffrn     1.266
_exptl_crystal_density_meas     ?
_exptl_crystal_density_method     'not measured'
_exptl_crystal_F_000     1296
_exptl_absorpt_coefficient_mu     0.079
_exptl_absorpt_correction_type     multi-scan
_exptl_absorpt_process_details     '(ABSCOR; Higashi, 1995)'
_exptl_absorpt_correction_T_min     0.975
_exptl_absorpt_correction_T_max     0.983
_exptl_special_details
;
^1^H NMR (CDCl~3~, 400 Hz), \d: 8.38 (s, 1H),
7.27 (t, J = 7.6Hz, 4H),
7.00(t, J = 7.2Hz, 2H),
6.90(d, J = 8.0Hz, 4H),
3.50 (s, 6H); 2.90 (s, 2H).
^13^C NMR (CDCl~3~, 100 Hz), \d: 151.1, 148.0, 145.7,
129.3, 122.8, 122.7, 120.0, 39.7.
ES-MS: 336.1 [(M + H^+^)].
;
_diffrn_ambient_temperature     293(2)
_diffrn_radiation_type     MoK\a
_diffrn_radiation_wavelength     0.71073
_diffrn_radiation_source     'fine-focus sealed tube'
_diffrn_radiation_monochromator     graphite
_diffrn_measurement_device_type     'Rigaku R-AXIS RAPID'
_diffrn_measurement_method     \w
_diffrn_detector_area_resol_mean     10.00
_diffrn_reflns_number     28152
_diffrn_reflns_av_R_equivalents     0.0653
_diffrn_reflns_av_sigmaI/netI     0.0387
_diffrn_reflns_theta_min     3.15
_diffrn_reflns_theta_max     27.48
_diffrn_reflns_theta_full     27.48
_diffrn_measured_fraction_theta_max     0.996
_diffrn_measured_fraction_theta_full     0.996
_diffrn_reflns_limit_h_min     -11
_diffrn_reflns_limit_h_max     10
_diffrn_reflns_limit_k_min     -18
_diffrn_reflns_limit_k_max     18
_diffrn_reflns_limit_l_min     -32
_diffrn_reflns_limit_l_max     32
_refine_special_details
;
Refinement of <i>F</i>^2^ against ALL reflections. The weighted <i>R</i>-factor
<i>wR</i> and goodness of fit <i>S</i> are based on <i>F</i>^2^, conventional
<i>R</i>-factors <i>R</i> are based on <i>F</i>, with <i>F</i> set to zero for
negative <i>F</i>^2^. The threshold expression of <i>F</i>^2^ >
\s(<i>F</i>^2^) is used only for calculating <i>R</i>-factors(gt) <i>etc</i>.
and is not relevant to the choice of reflections for refinement.
<i>R</i>-factors based on <i>F</i>^2^ are statistically about twice as large
as those based on <i>F</i>, and <i>R</i>- factors based on ALL data will be
even larger.
;
_reflns_number_total     3664
_reflns_number_gt     2119
_reflns_threshold_expression     I>2sigma(I)
_refine_ls_structure_factor_coef     Fsqd
_refine_ls_matrix_type     full
_refine_ls_R_factor_all     0.1027
_refine_ls_R_factor_gt     0.0524
_refine_ls_wR_factor_gt     0.1181
_refine_ls_wR_factor_ref     0.1367
_refine_ls_goodness_of_fit_ref     1.025
_refine_ls_restrained_S_all     1.025
_refine_ls_number_reflns     3664
_refine_ls_number_parameters     210
_refine_ls_number_restraints     0
_refine_ls_hydrogen_treatment     constr
_refine_ls_weighting_scheme     calc
_refine_ls_weighting_details
         'calc w=1/[\s^2^(Fo^2^)+(0.0693P)^2^+0.0000P] where P=(Fo^2^+2Fc^2^)/3'
_atom_sites_solution_hydrogens     geom
_atom_sites_solution_primary     direct
_atom_sites_solution_secondary     difmap
_refine_ls_shift/su_max     0.000
_refine_ls_shift/su_mean     0.000
_refine_diff_density_max     0.131
_refine_diff_density_min     -0.177
_refine_ls_extinction_method     none
_refine_ls_extinction_coef     ?
loop_
    _atom_type_symbol
    _atom_type_description
    _atom_type_scat_dispersion_real
    _atom_type_scat_dispersion_imag
    _atom_type_scat_source
    'C' 'C' 0.0033 0.0016
                         'International Tables Vol C Tables 4.2.6.8 and 6.1.1.4'
    'H' 'H' 0.0000 0.0000
                         'International Tables Vol C Tables 4.2.6.8 and 6.1.1.4'
    'N' 'N' 0.0061 0.0033
                         'International Tables Vol C Tables 4.2.6.8 and 6.1.1.4'
_computing_data_collection     'PROCESS-AUTO (Rigaku, 1998)'
_computing_cell_refinement     'PROCESS-AUTO (Rigaku, 1998)'
_computing_data_reduction     'CrystalStructure (Rigaku/MSC, 2002)'
_computing_structure_solution     'SHELXS97 (Sheldrick, 2008)'
_computing_structure_refinement     'SHELXL97 (Sheldrick, 2008)'
_computing_molecular_graphics     'DIAMOND (Brandenburg, 2000)'
_computing_publication_material     'SHELXL97 (Sheldrick, 2008)'
loop_
    _atom_site_type_symbol
    _atom_site_label
    _atom_site_fract_x
    _atom_site_fract_y
    _atom_site_fract_z
    _atom_site_U_iso_or_equiv
    _atom_site_adp_type
    _atom_site_calc_flag
    _atom_site_refinement_flags
    _atom_site_occupancy
    _atom_site_symmetry_multiplicity
    _atom_site_disorder_assembly
    _atom_site_disorder_group
    C C1 -0.0279(3) 0.46280(13) 0.41196(8) 0.0660(6) Uani d . 1 1 . .
    H H1 -0.0833 0.5128 0.4249 0.079 Uiso calc R 1 1 . .
    C C2 0.0751(2) 0.32120(11) 0.42746(6) 0.0483(4) Uani d . 1 1 . .
    C C3 0.15006(19) 0.32587(11) 0.37827(6) 0.0460(4) Uani d . 1 1 . .
    C C4 0.1152(2) 0.40201(11) 0.34631(6) 0.0484(4) Uani d . 1 1 . .
    C C5 0.1622(2) 0.34917(11) 0.25472(6) 0.0480(4) Uani d . 1 1 . .
    C C6 0.0766(2) 0.26882(12) 0.26084(7) 0.0563(5) Uani d . 1 1 . .
    H H6 0.0287 0.2573 0.2931 0.068 Uiso calc R 1 1 . .
    C C7 0.0620(2) 0.20590(13) 0.21954(8) 0.0626(5) Uani d . 1 1 . .
    H H7 0.0059 0.1519 0.2245 0.075 Uiso calc R 1 1 . .
    C C8 0.1296(2) 0.22228(16) 0.17087(8) 0.0689(6) Uani d . 1 1 . .
    H H8 0.1205 0.1795 0.1433 0.083 Uiso calc R 1 1 . .
    C C9 0.2099(2) 0.30237(15) 0.16412(8) 0.0679(6) Uani d . 1 1 . .
    H H9 0.2534 0.3148 0.1312 0.082 Uiso calc R 1 1 . .
    C C10 0.2278(2) 0.36518(14) 0.20496(7) 0.0586(5) Uani d . 1 1 . .
    H H10 0.2842 0.4189 0.1994 0.070 Uiso calc R 1 1 . .
    C C11 0.0814(2) 0.15421(10) 0.44409(6) 0.0478(4) Uani d . 1 1 . .
    C C12 0.1647(2) 0.08195(13) 0.46579(7) 0.0612(5) Uani d . 1 1 . .
    H H12 0.2369 0.0943 0.4917 0.073 Uiso calc R 1 1 . .
    C C13 0.1404(3) -0.00819(13) 0.44895(9) 0.0713(6) Uani d . 1 1 . .
    H H13 0.1949 -0.0566 0.4642 0.086 Uiso calc R 1 1 . .
    C C14 0.0367(3) -0.02727(13) 0.40991(9) 0.0732(6) Uani d . 1 1 . .
    H H14 0.0223 -0.0882 0.3983 0.088 Uiso calc R 1 1 . .
    C C15 -0.0447(3) 0.04322(13) 0.38829(8) 0.0688(6) Uani d . 1 1 . .
    H H15 -0.1150 0.0305 0.3619 0.083 Uiso calc R 1 1 . .
    C C16 -0.0238(2) 0.13385(12) 0.40531(7) 0.0570(5) Uani d . 1 1 . .
    H H16 -0.0810 0.1815 0.3905 0.068 Uiso calc R 1 1 . .
    C C17 0.2467(3) 0.50505(12) 0.28371(9) 0.0743(6) Uani d . 1 1 . .
    H H17A 0.3482 0.4977 0.2713 0.111 Uiso calc R 1 1 . .
    H H17B 0.2464 0.5430 0.3152 0.111 Uiso calc R 1 1 . .
    H H17C 0.1874 0.5345 0.2566 0.111 Uiso calc R 1 1 . .
    C C18 0.0744(4) 0.26304(14) 0.51905(7) 0.0931(9) Uani d . 1 1 . .
    H H18A 0.1106 0.3236 0.5290 0.140 Uiso calc R 1 1 . .
    H H18B 0.1257 0.2163 0.5395 0.140 Uiso calc R 1 1 . .
    H H18C -0.0318 0.2593 0.5258 0.140 Uiso calc R 1 1 . .
    N N1 0.02716(19) 0.47211(9) 0.36360(6) 0.0593(4) Uani d . 1 1 . .
    N N2 -0.01344(19) 0.39000(10) 0.44460(6) 0.0602(4) Uani d . 1 1 . .
    N N3 0.18291(19) 0.41347(9) 0.29607(6) 0.0578(4) Uani d . 1 1 . .
    N N4 0.25718(18) 0.26103(9) 0.36391(6) 0.0583(4) Uani d . 1 1 . .
    H H4A 0.3049 0.2669 0.3343 0.070 Uiso calc R 1 1 . .
    H H4B 0.2762 0.2147 0.3845 0.070 Uiso calc R 1 1 . .
    N N5 0.1029(2) 0.24762(9) 0.46223(5) 0.0568(4) Uani d . 1 1 . .
loop_
    _atom_site_aniso_label
    _atom_site_aniso_U_11
    _atom_site_aniso_U_22
    _atom_site_aniso_U_33
    _atom_site_aniso_U_12
    _atom_site_aniso_U_13
    _atom_site_aniso_U_23
    C1 0.0737(15) 0.0553(10) 0.0688(13) 0.0106(10) 0.0113(11) -0.0102(9)
    C2 0.0550(11) 0.0480(9) 0.0419(9) -0.0040(8) -0.0006(8) -0.0048(7)
    C3 0.0475(10) 0.0451(8) 0.0454(9) -0.0010(8) 0.0001(8) -0.0040(7)
    C4 0.0528(11) 0.0448(8) 0.0475(10) -0.0015(8) -0.0008(8) -0.0016(7)
    C5 0.0473(10) 0.0530(9) 0.0437(9) 0.0073(8) -0.0007(7) 0.0038(7)
    C6 0.0542(11) 0.0653(11) 0.0493(10) -0.0004(9) 0.0027(9) 0.0004(8)
    C7 0.0603(13) 0.0644(11) 0.0631(12) 0.0040(10) -0.0090(10) -0.0071(9)
    C8 0.0674(14) 0.0877(14) 0.0517(12) 0.0182(12) -0.0070(10) -0.0156(10)
    C9 0.0669(14) 0.0877(14) 0.0492(11) 0.0198(12) 0.0063(10) -0.0004(10)
    C10 0.0547(12) 0.0690(11) 0.0522(11) 0.0099(9) 0.0064(9) 0.0093(9)
    C11 0.0520(10) 0.0490(9) 0.0425(9) -0.0001(8) 0.0037(8) 0.0017(7)
    C12 0.0571(12) 0.0726(12) 0.0540(11) 0.0066(10) 0.0002(9) 0.0098(9)
    C13 0.0785(16) 0.0578(11) 0.0776(14) 0.0206(11) 0.0180(12) 0.0118(10)
    C14 0.0905(18) 0.0519(11) 0.0770(15) -0.0024(11) 0.0167(13) -0.0077(10)
    C15 0.0737(15) 0.0623(12) 0.0703(13) -0.0102(11) -0.0048(11) -0.0086(10)
    C16 0.0578(12) 0.0547(10) 0.0585(11) 0.0006(9) -0.0063(9) 0.0003(8)
    C17 0.0932(17) 0.0561(11) 0.0734(14) -0.0147(11) 0.0105(12) 0.0092(9)
    C18 0.164(3) 0.0758(13) 0.0391(11) -0.0086(15) 0.0004(13) -0.0048(9)
    N1 0.0656(11) 0.0511(8) 0.0611(10) 0.0072(8) 0.0001(8) -0.0028(7)
    N2 0.0707(11) 0.0551(8) 0.0548(9) 0.0016(8) 0.0109(8) -0.0073(7)
    N3 0.0740(12) 0.0528(8) 0.0466(8) -0.0090(8) 0.0073(7) 0.0052(6)
    N4 0.0607(10) 0.0602(9) 0.0542(9) 0.0132(8) 0.0116(8) 0.0062(7)
    N5 0.0807(12) 0.0530(8) 0.0366(8) -0.0063(8) -0.0048(7) -0.0014(6)
_geom_special_details
;
All e.s.d.'s (except the e.s.d. in the dihedral angle between two l.s. planes)
are estimated using the full covariance matrix. The cell e.s.d.'s are taken
into account individually in the estimation of e.s.d.'s in distances, angles
and torsion angles; correlations between e.s.d.'s in cell parameters are only
used when they are defined by crystal symmetry. An approximate (isotropic)
treatment of cell e.s.d.'s is used for estimating e.s.d.'s involving l.s.
planes.
;
loop_
    _geom_bond_atom_site_label_1
    _geom_bond_atom_site_label_2
    _geom_bond_site_symmetry_2
    _geom_bond_distance
    _geom_bond_publ_flag
    C1 N1 . 1.316(2) ?
    C1 N2 . 1.335(2) ?
    C1 H1 . 0.9300 ?
    C2 N2 . 1.334(2) ?
    C2 N5 . 1.393(2) ?
    C2 C3 . 1.406(2) ?
    C3 N4 . 1.379(2) ?
    C3 C4 . 1.391(2) ?
    C4 N1 . 1.347(2) ?
    C4 N3 . 1.408(2) ?
    C5 C6 . 1.391(2) ?
    C5 C10 . 1.398(2) ?
    C5 N3 . 1.402(2) ?
    C6 C7 . 1.382(2) ?
    C6 H6 . 0.9300 ?
    C7 C8 . 1.382(3) ?
    C7 H7 . 0.9300 ?
    C8 C9 . 1.364(3) ?
    C8 H8 . 0.9300 ?
    C9 C10 . 1.375(3) ?
    C9 H9 . 0.9300 ?
    C10 H10 . 0.9300 ?
    C11 C16 . 1.381(2) ?
    C11 C12 . 1.386(2) ?
    C11 N5 . 1.429(2) ?
    C12 C13 . 1.379(3) ?
    C12 H12 . 0.9300 ?
    C13 C14 . 1.374(3) ?
    C13 H13 . 0.9300 ?
    C14 C15 . 1.357(3) ?
    C14 H14 . 0.9300 ?
    C15 C16 . 1.383(2) ?
    C15 H15 . 0.9300 ?
    C16 H16 . 0.9300 ?
    C17 N3 . 1.465(2) ?
    C17 H17A . 0.9600 ?
    C17 H17B . 0.9600 ?
    C17 H17C . 0.9600 ?
    C18 N5 . 1.466(2) ?
    C18 H18A . 0.9600 ?
    C18 H18B . 0.9600 ?
    C18 H18C . 0.9600 ?
    N4 H4A . 0.8600 ?
    N4 H4B . 0.8600 ?
loop_
    _geom_angle_atom_site_label_1
    _geom_angle_atom_site_label_2
    _geom_angle_atom_site_label_3
    _geom_angle_site_symmetry_1
    _geom_angle_site_symmetry_3
    _geom_angle
    _geom_angle_publ_flag
    N1 C1 N2 . . 127.64(17) ?
    N1 C1 H1 . . 116.2 ?
    N2 C1 H1 . . 116.2 ?
    N2 C2 N5 . . 117.64(15) ?
    N2 C2 C3 . . 121.86(15) ?
    N5 C2 C3 . . 120.22(15) ?
    N4 C3 C4 . . 122.23(15) ?
    N4 C3 C2 . . 121.66(15) ?
    C4 C3 C2 . . 116.04(15) ?
    N1 C4 C3 . . 122.05(15) ?
    N1 C4 N3 . . 116.75(14) ?
    C3 C4 N3 . . 120.91(16) ?
    C6 C5 C10 . . 117.61(16) ?
    C6 C5 N3 . . 122.42(15) ?
    C10 C5 N3 . . 119.97(16) ?
    C7 C6 C5 . . 120.74(17) ?
    C7 C6 H6 . . 119.6 ?
    C5 C6 H6 . . 119.6 ?
    C6 C7 C8 . . 120.78(19) ?
    C6 C7 H7 . . 119.6 ?
    C8 C7 H7 . . 119.6 ?
    C9 C8 C7 . . 118.74(18) ?
    C9 C8 H8 . . 120.6 ?
    C7 C8 H8 . . 120.6 ?
    C8 C9 C10 . . 121.40(19) ?
    C8 C9 H9 . . 119.3 ?
    C10 C9 H9 . . 119.3 ?
    C9 C10 C5 . . 120.70(19) ?
    C9 C10 H10 . . 119.7 ?
    C5 C10 H10 . . 119.7 ?
    C16 C11 C12 . . 118.70(16) ?
    C16 C11 N5 . . 120.91(15) ?
    C12 C11 N5 . . 120.38(16) ?
    C13 C12 C11 . . 119.90(19) ?
    C13 C12 H12 . . 120.0 ?
    C11 C12 H12 . . 120.0 ?
    C14 C13 C12 . . 120.75(19) ?
    C14 C13 H13 . . 119.6 ?
    C12 C13 H13 . . 119.6 ?
    C15 C14 C13 . . 119.64(19) ?
    C15 C14 H14 . . 120.2 ?
    C13 C14 H14 . . 120.2 ?
    C14 C15 C16 . . 120.4(2) ?
    C14 C15 H15 . . 119.8 ?
    C16 C15 H15 . . 119.8 ?
    C11 C16 C15 . . 120.57(17) ?
    C11 C16 H16 . . 119.7 ?
    C15 C16 H16 . . 119.7 ?
    N3 C17 H17A . . 109.5 ?
    N3 C17 H17B . . 109.5 ?
    H17A C17 H17B . . 109.5 ?
    N3 C17 H17C . . 109.5 ?
    H17A C17 H17C . . 109.5 ?
    H17B C17 H17C . . 109.5 ?
    N5 C18 H18A . . 109.5 ?
    N5 C18 H18B . . 109.5 ?
    H18A C18 H18B . . 109.5 ?
    N5 C18 H18C . . 109.5 ?
    H18A C18 H18C . . 109.5 ?
    H18B C18 H18C . . 109.5 ?
    C1 N1 C4 . . 115.94(15) ?
    C2 N2 C1 . . 116.00(16) ?
    C5 N3 C4 . . 122.09(14) ?
    C5 N3 C17 . . 118.99(15) ?
    C4 N3 C17 . . 117.41(14) ?
    C3 N4 H4A . . 120.0 ?
    C3 N4 H4B . . 120.0 ?
    H4A N4 H4B . . 120.0 ?
    C2 N5 C11 . . 119.23(13) ?
    C2 N5 C18 . . 117.72(15) ?
    C11 N5 C18 . . 115.39(14) ?
data_global
_journal_date_recd_electronic     2011-10-28
_journal_date_accepted     2011-11-05
_journal_name_full     'Acta Crystallographica, Section E'
_journal_year     2011
_journal_volume     67
_journal_issue     12
_journal_page_first     o3249
_journal_page_last     o3249
_journal_paper_category     QO
_journal_coeditor_code     IS2800
_publ_contact_author_name     'Prof. Ya-Feng Li'
_publ_contact_author_address
;
School of Chemical Engineering,
Changchun University of Technology,
Changchun 130012, People's Republic of China
;
_publ_contact_author_email     'fly012345@sohu.com'
_publ_contact_author_fax     '86-431-85716785'
_publ_contact_author_phone     '86-431-85716785'
_publ_section_title
;\
<i>N</i>^4^,<i>N</i>^6^-Dimethyl-<i>N</i>^4^,<i>N</i>^6^-diphenylpyrimidine-4,\
5,6-triamine
;
loop_
    _publ_author_name
    _publ_author_address
    'Shi, Fuqiang'
;
School of Chemical Engineering,
Changchun University of Technology,
Changchun 130012
People's Republic of China
;
    'Zhu, Li-Hong'
;
School of Chemical Engineering,
Changchun University of Technology,
Changchun 130012
People's Republic of China
;
    'Mu, Li'
;
School of Bioscience and Technology,
Changchun University
Changchun 130012
People's Republic of China
;
    'Zhang, Long'
;
School of Chemical Engineering,
Changchun University of Technology,
Changchun 130012
People's Republic of China
;
    'Li, Ya-Feng'
;
School of Chemical Engineering,
Changchun University of Technology,
Changchun 130012
People's Republic of China
;
_publ_section_synopsis     .
