# Supplementary material for: N 4,N 6-Dimethyl-N 4,N 6-diphenyl­pyrimidine-4,5,6-triamine
Source: Acta Crystallogr Sect E Struct Rep Online. 2011 Nov 9;67(Pt 12):o3249. doi: 10.1107/S1600536811046642 (PMC3238906; doi:10.1107/S1600536811046642)
Supplement: Supplementary file 2 [file e-67-o3249-Isup2.hkl]

# 
# h,k,l, Fc-squared, Fo-squared, sigma(Fo-squared) and status flag 
# 
data_I
_shelx_title ' 1120 in Pbca' 
_shelx_refln_list_code          4 
_shelx_F_calc_maximum      317.99 
_exptl_crystal_F_000      1296.00 
_reflns_d_resolution_high  0.7700 
 
loop_ 
 _symmetry_equiv_pos_as_xyz 
 'x, y, z' 
 '-x+1/2, -y, z+1/2' 
 '-x, y+1/2, -z+1/2' 
 'x+1/2, -y+1/2, -z' 
 '-x, -y, -z' 
 'x-1/2, y, -z-1/2' 
 'x, -y-1/2, z-1/2' 
 '-x-1/2, y-1/2, z' 
 
_cell_length_a     8.8859 
_cell_length_b    14.3596 
_cell_length_c    25.1212 
_cell_angle_alpha  90.000 
_cell_angle_beta   90.000 
_cell_angle_gamma  90.000 
 
_shelx_F_squared_multiplier     1.000 
 
loop_ 
 _refln_index_h 
 _refln_index_k 
 _refln_index_l 
 _refln_F_squared_calc 
 _refln_F_squared_meas 
 _refln_F_squared_sigma 
 _refln_observed_status 
   2   0   0     9497.45     8806.82    121.96 o 
   4   0   0      647.25      564.25     15.04 o 
   6   0   0       85.44       80.53     18.73 o 
   8   0   0       14.20       26.30     20.88 o 
  10   0   0      104.18       71.15     47.48 o 
   2   1   0   101119.51    84121.72   1660.54 o 
   4   1   0      264.28      266.74     10.91 o 
   6   1   0      326.40      213.97     38.48 o 
   8   1   0      220.52      216.02     44.72 o 
  10   1   0      152.51      159.62     22.33 o 
   2   2   0     1879.59     1635.71     23.24 o 
   4   2   0     4438.42     4253.92     63.39 o 
   6   2   0     3271.02     3375.90    105.30 o 
   8   2   0       38.41       18.09     36.17 o 
  10   2   0        2.01       25.56     19.65 o 
   2   3   0     6173.00     5781.77     55.53 o 
   4   3   0    12722.20    12694.72    163.89 o 
   6   3   0      170.90      232.19     17.24 o 
   8   3   0        2.50        1.37     14.33 o 
  10   3   0        5.77       33.42     16.08 o 
   0   4   0    17350.47    15706.79    170.75 o 
   2   4   0      550.69      498.42      9.86 o 
   4   4   0        8.90       47.10     25.28 o 
   6   4   0     1449.98     1527.38     24.84 o 
   8   4   0       15.91       15.71     14.56 o 
  10   4   0       31.99       47.74     21.81 o 
   2   5   0       86.77       96.93      8.39 o 
   4   5   0      368.08      375.47      9.87 o 
   6   5   0      245.87      258.96     15.99 o 
   8   5   0        1.81       -1.18     11.02 o 
  10   5   0        0.50        2.93     23.73 o 
   0   6   0       38.85       28.11      6.57 o 
   2   6   0      282.68      294.97      9.05 o 
   4   6   0       99.76      111.47      7.81 o 
   6   6   0       21.13       18.73      8.74 o 
   8   6   0       10.66       20.62     21.07 o 
  10   6   0       47.36       21.78     21.03 o 
   2   7   0     1467.11     1496.74     15.32 o 
   4   7   0       71.05       83.71      7.62 o 
   6   7   0       61.99       52.47     10.98 o 
   8   7   0       27.77       18.11     16.85 o 
  10   7   0        5.63        2.54     22.73 o 
   0   8   0     4135.12     4244.44     48.77 o 
   2   8   0        3.38        2.74      3.20 o 
   4   8   0      577.67      594.28     12.27 o 
   6   8   0       93.13       95.83     11.78 o 
   8   8   0      332.27      375.44     19.90 o 
  10   8   0        1.32        3.85     18.86 o 
   2   9   0      593.87      582.46     10.98 o 
   4   9   0       55.82       55.25      5.22 o 
   6   9   0      130.72      138.07     10.36 o 
   8   9   0       83.89       62.79     17.05 o 
  10   9   0        9.17       33.67     56.38 o 
   0  10   0      117.90      114.10     11.99 o 
   2  10   0      521.19      520.06     12.82 o 
   4  10   0       15.94       24.54      6.69 o 
   6  10   0       53.87       60.06      6.56 o 
   8  10   0        5.95       -2.53     13.79 o 
   2  11   0     1077.15     1042.81     13.13 o 
   4  11   0        9.97       15.16      4.07 o 
   6  11   0       14.74       15.01      7.81 o 
   8  11   0       33.22       32.05     11.53 o 
   0  12   0      499.32      502.26     33.81 o 
   2  12   0     1275.81     1183.36     21.84 o 
   4  12   0      981.83      890.53     32.78 o 
   6  12   0       13.63       15.90      6.56 o 
   8  12   0        1.98       13.71     50.04 o 
   2  13   0      405.97      415.05     12.63 o 
   4  13   0       42.95       46.33     14.30 o 
   6  13   0       10.86       22.49     24.07 o 
   8  13   0        9.16        8.39     29.78 o 
   0  14   0      312.19      362.22     12.72 o 
   2  14   0      591.97      634.37     13.81 o 
   4  14   0       19.65       25.29     10.02 o 
   6  14   0        2.89        9.66     11.20 o 
   2  15   0       34.47       33.59      6.57 o 
   4  15   0        1.93        7.56     11.71 o 
   6  15   0       35.92       48.41     18.29 o 
   0  16   0       93.46      115.44     15.58 o 
   2  16   0      130.10      187.22     24.09 o 
   4  16   0        6.74       21.79     13.44 o 
   2  17   0        7.66       -1.23      9.30 o 
   4  17   0        0.17        9.72     13.93 o 
   2  18   0        7.20       15.65     10.72 o 
   2   1   1     5234.12     4783.22     39.07 o 
   3   1   1     2333.31     2255.97     22.63 o 
   4   1   1      842.32      842.04     11.26 o 
   5   1   1       23.84       24.37      8.84 o 
   6   1   1      154.31      213.75     17.04 o 
   7   1   1       36.47       23.13     22.86 o 
   8   1   1        1.82        5.21     10.09 o 
   9   1   1       41.53       33.92     15.40 o 
  10   1   1        5.88       16.63      9.74 o 
  11   1   1        2.15       18.11     10.30 o 
   1   2   1       74.46       72.06      4.53 o 
   2   2   1     8328.13     7739.86     54.76 o 
   3   2   1     3045.15     2849.69     22.59 o 
   4   2   1        0.26        0.10      5.73 o 
   5   2   1        1.69        3.10      6.37 o 
   6   2   1      216.92      255.04     29.39 o 
   7   2   1        1.54       -4.01     10.76 o 
   8   2   1        7.14       18.55     10.41 o 
   9   2   1       31.92       29.35     13.03 o 
  10   2   1        0.30      -11.52     11.52 o 
  11   2   1        2.51        4.86     12.68 o 
   1   3   1     2164.75     1772.93     25.57 o 
   2   3   1     3180.56     2770.96     20.90 o 
   3   3   1     1554.13     1450.09     12.68 o 
   4   3   1     2072.72     2079.42     22.05 o 
   5   3   1      379.94      386.91     12.25 o 
   6   3   1        0.13       -1.69      7.02 o 
   7   3   1      167.03      161.09     17.95 o 
   8   3   1        5.76       16.57     13.07 o 
   9   3   1       51.72       53.35     11.14 o 
  10   3   1        0.06       40.82     39.61 o 
  11   3   1        6.05       14.88     11.86 o 
   0   4   1      578.35      516.51      6.32 o 
   1   4   1      314.88      311.92      4.15 o 
   2   4   1     5935.78     5677.10     35.89 o 
   3   4   1       85.49       90.89      4.78 o 
   4   4   1        0.36       -0.40      3.48 o 
   5   4   1      223.36      238.97     14.72 o 
   6   4   1       19.18        8.75      7.61 o 
   7   4   1       14.73       16.73      8.49 o 
   8   4   1       10.99        5.65     10.90 o 
   9   4   1       14.39        9.18     11.69 o 
  10   4   1       17.47       38.61     14.49 o 
  11   4   1       29.09       36.62     13.52 o 
   1   5   1       52.38       50.76      2.55 o 
   2   5   1     1372.15     1453.58     11.97 o 
   3   5   1        8.64        6.06      3.47 o 
   4   5   1        4.14       12.41      5.05 o 
   5   5   1       61.39       72.39      8.46 o 
   6   5   1       68.92       76.99      8.53 o 
   7   5   1        8.18        3.47      8.47 o 
   8   5   1        1.97        3.49     13.44 o 
   9   5   1       81.94      101.49     16.04 o 
  10   5   1       10.68       14.63     11.34 o 
  11   5   1        0.20        4.42     13.68 o 
   0   6   1      101.35      128.27      4.32 o 
   1   6   1      978.46     1041.81     11.27 o 
   2   6   1     1004.04     1104.60      7.85 o 
   3   6   1     1438.94     1439.66     12.76 o 
   4   6   1      535.41      569.00      8.98 o 
   5   6   1      319.96      321.37     11.72 o 
   6   6   1       28.58       29.16      8.86 o 
   7   6   1        0.04       -5.96      5.96 o 
   8   6   1        4.90        8.41      9.22 o 
   9   6   1        0.40        9.77     10.89 o 
  10   6   1        9.93        4.14     10.19 o 
   1   7   1     1291.86     1287.61      8.70 o 
   2   7   1       44.96       40.73      2.68 o 
   3   7   1       55.95       70.89      3.25 o 
   4   7   1        9.69       14.68      4.34 o 
   5   7   1      190.84      206.51      8.32 o 
   6   7   1       12.29        7.03      6.80 o 
   7   7   1        1.34        2.64      9.30 o 
   8   7   1       51.69       55.11     11.61 o 
   9   7   1        6.04       12.28     11.44 o 
  10   7   1       21.45       23.12     12.67 o 
   0   8   1        0.43        7.66      3.38 o 
   1   8   1       12.19        8.98      3.08 o 
   2   8   1      387.47      379.45      5.59 o 
   3   8   1       39.87       41.91      3.44 o 
   4   8   1       20.30       26.38      3.59 o 
   5   8   1        2.78        5.61      5.16 o 
   6   8   1      187.20      181.86      9.87 o 
   7   8   1      289.13      293.53     10.89 o 
   8   8   1        4.02        7.85     10.81 o 
   9   8   1       45.50       31.36     11.67 o 
  10   8   1       51.88       24.24     11.22 o 
   1   9   1      220.38      183.92      4.71 o 
   2   9   1      257.22      308.10      5.68 o 
   3   9   1      411.12      378.40      6.73 o 
   4   9   1       52.93       54.60      3.66 o 
   5   9   1       12.72        8.03      3.83 o 
   6   9   1       10.67       14.01      6.49 o 
   7   9   1       11.79        9.79      6.27 o 
   8   9   1       79.69       51.55      9.80 o 
   9   9   1        9.44        9.82     12.91 o 
  10   9   1        0.36       -2.22     15.17 o 
   0  10   1        0.35        3.72      4.04 o 
   1  10   1       61.24       55.77      4.21 o 
   2  10   1      173.82      180.17      6.85 o 
   3  10   1       30.46       31.05      2.81 o 
   4  10   1      409.09      418.97      7.86 o 
   5  10   1       60.91       56.85      5.40 o 
   6  10   1       52.13       46.31      6.13 o 
   7  10   1       11.52       16.87      8.37 o 
   8  10   1        0.20        2.23      9.08 o 
   9  10   1       19.38       -5.52     24.23 o 
   1  11   1      204.51      205.00      5.42 o 
   2  11   1      129.86      123.76      5.32 o 
   3  11   1       20.84       14.06      3.87 o 
   4  11   1       51.99       41.91      4.91 o 
   5  11   1       11.83        8.37      4.41 o 
   6  11   1       63.55       70.08      4.92 o 
   7  11   1       31.82       26.91      6.56 o 
   8  11   1        4.36       24.55     25.25 o 
   9  11   1        2.35       11.51     26.68 o 
   0  12   1      231.23      210.32      6.23 o 
   1  12   1       48.93       51.16      5.13 o 
   2  12   1      413.19      410.60      7.99 o 
   3  12   1      364.83      342.38      9.24 o 
   4  12   1        8.00        9.75      3.89 o 
   5  12   1       11.78       11.63      4.41 o 
   6  12   1       23.65       13.83      5.16 o 
   7  12   1        5.93        5.76     10.83 o 
   8  12   1       16.64        9.08     24.78 o 
   1  13   1      239.17      250.54      6.98 o 
   2  13   1        8.39       10.38      3.50 o 
   3  13   1        0.00        4.98      4.93 o 
   4  13   1        0.15        0.17      3.30 o 
   5  13   1        1.36        3.48      3.33 o 
   6  13   1        2.19        5.15      8.27 o 
   7  13   1        7.71       14.39     15.85 o 
   8  13   1        9.64       15.55     26.75 o 
   0  14   1      484.36      531.15     10.50 o 
   1  14   1       54.47       47.35      4.43 o 
   2  14   1       69.94       76.21      5.10 o 
   3  14   1        0.52        2.15      4.62 o 
   4  14   1       10.89       18.62      7.71 o 
   5  14   1        0.03       -7.95      7.95 o 
   6  14   1        6.69       12.63     10.79 o 
   7  14   1        1.08       25.29     14.73 o 
   1  15   1      200.31      216.11      7.22 o 
   2  15   1       77.82       86.22      5.38 o 
   3  15   1        0.01        0.29      5.68 o 
   4  15   1       24.08       24.35      6.42 o 
   5  15   1       15.36       27.84     10.43 o 
   6  15   1       19.23        0.29     10.86 o 
   0  16   1       39.77       36.04      7.39 o 
   1  16   1       48.56       48.31      4.54 o 
   2  16   1       25.13       25.83      7.05 o 
   3  16   1        1.19       -0.99      7.50 o 
   4  16   1        0.08       18.25      7.13 o 
   5  16   1        1.21       16.40     10.61 o 
   1  17   1       38.82       42.60      7.45 o 
   2  17   1        0.56        2.87      6.82 o 
   3  17   1        1.09       28.53     10.24 o 
   4  17   1       75.60       93.52     17.20 o 
   0  18   1        1.72      -21.80     21.80 o 
   1  18   1       19.09       26.64     11.41 o 
   2  18   1        5.08       16.00      8.72 o 
   2   0   2    36402.23    32384.20    617.31 o 
   3   0   2      187.21      231.26     10.56 o 
   4   0   2      805.23      740.81     14.28 o 
   5   0   2      419.04      488.34     13.60 o 
   6   0   2      107.83      107.32     20.93 o 
   7   0   2      278.72      390.70     52.39 o 
   8   0   2       22.84       20.64     12.85 o 
   9   0   2        1.54       -4.61     11.84 o 
  10   0   2       19.34        4.64     12.33 o 
  11   0   2       73.36       47.79     18.79 o 
   1   1   2    14700.08    12909.81     85.32 o 
   2   1   2      556.95      525.61     10.39 o 
   3   1   2     1322.86     1134.17     11.52 o 
   4   1   2      481.83      464.37      8.93 o 
   5   1   2      349.47      335.99     11.72 o 
   6   1   2      567.64      580.65     28.45 o 
   7   1   2      165.30      172.34     10.72 o 
   8   1   2       72.54       62.96     14.79 o 
   9   1   2       54.03       47.49     11.47 o 
  10   1   2       11.59        2.97      7.41 o 
  11   1   2       24.46       42.73     13.80 o 
   0   2   2     1316.16     1062.58     14.45 o 
   1   2   2      697.96      593.54      6.11 o 
   2   2   2     1054.91     1034.17      9.89 o 
   3   2   2       41.42       56.17      8.23 o 
   4   2   2        0.57        1.37      4.34 o 
   5   2   2      498.38      520.14     46.68 o 
   6   2   2      337.41      334.80     11.70 o 
   7   2   2      110.84      132.70     11.71 o 
   8   2   2       27.66       28.38     18.71 o 
   9   2   2        2.95       -8.19     12.35 o 
  10   2   2       35.73       35.07      9.91 o 
  11   2   2       37.13       44.09     15.63 o 
   1   3   2    20418.51    18139.00    134.83 o 
   2   3   2     1234.90     1153.18     10.56 o 
   3   3   2       10.44       12.30      3.76 o 
   4   3   2        1.40       -4.33      5.42 o 
   5   3   2      852.84      887.97     14.30 o 
   6   3   2        8.89       11.80      9.99 o 
   7   3   2       53.79       48.79     11.57 o 
   8   3   2        1.54       -9.98      9.98 o 
   9   3   2        6.65       15.39     12.56 o 
  10   3   2       55.60       34.83     14.60 o 
  11   3   2        2.03        0.57      9.10 o 
   0   4   2      148.71      112.49      4.45 o 
   1   4   2     1029.52      892.51     10.29 o 
   2   4   2      861.81      944.33      9.60 o 
   3   4   2     2463.13     2276.13     22.92 o 
   4   4   2     1545.11     1610.30     16.25 o 
   5   4   2     2216.06     2231.85     30.77 o 
   6   4   2      130.86      148.49     11.52 o 
   7   4   2        0.01       -6.66      8.08 o 
   8   4   2       11.69        1.32      9.11 o 
   9   4   2      156.17      160.04     16.56 o 
  10   4   2        0.24       -0.21      9.21 o 
  11   4   2        1.65       14.90      9.80 o 
   1   5   2       85.63       79.42      2.78 o 
   2   5   2       85.73       94.35      2.59 o 
   3   5   2      451.39      454.43      7.11 o 
   4   5   2     1549.01     1587.48     18.38 o 
   5   5   2      154.34      189.31      8.92 o 
   6   5   2       27.44       33.24      7.02 o 
   7   5   2        9.23       15.21      6.77 o 
   8   5   2       15.86       15.53      7.39 o 
   9   5   2        2.12        2.67     11.81 o 
  10   5   2       21.57        0.43      8.27 o 
  11   5   2        0.33       25.09     12.59 o 
   0   6   2      411.97      422.71      7.86 o 
   1   6   2      571.83      569.43      5.31 o 
   2   6   2      457.23      478.60      8.58 o 
   3   6   2     1775.70     1842.95     13.76 o 
   4   6   2      299.86      303.27      7.83 o 
   5   6   2       22.64       24.39      6.58 o 
   6   6   2       87.33       86.80      9.78 o 
   7   6   2      128.65      128.12     11.13 o 
   8   6   2       54.40       49.35      9.28 o 
   9   6   2        3.01       12.82     11.57 o 
  10   6   2        6.39        8.30      8.41 o 
   1   7   2      413.12      415.89      5.18 o 
   2   7   2       73.08       45.69      4.95 o 
   3   7   2      248.56      244.84      6.19 o 
   4   7   2        0.89       -2.97      4.15 o 
   5   7   2        1.59       -2.28      6.44 o 
   6   7   2       16.60       10.72      8.02 o 
   7   7   2        0.02       -7.23      7.23 o 
   8   7   2       34.81       32.16      8.24 o 
   9   7   2       87.68       97.70     26.06 o 
  10   7   2        5.81        6.54      7.75 o 
   0   8   2      155.92      179.44      7.99 o 
   1   8   2      463.31      454.41      5.00 o 
   2   8   2     1233.49     1215.35      9.73 o 
   3   8   2      123.81      115.58      5.16 o 
   4   8   2      145.36      172.73      8.33 o 
   5   8   2      251.81      276.37      9.17 o 
   6   8   2       86.35      106.02      7.95 o 
   7   8   2      106.61      130.22      7.21 o 
   8   8   2        2.45        4.88      8.27 o 
   9   8   2        0.03       -4.09      8.08 o 
  10   8   2       11.11        8.26      9.64 o 
   1   9   2      487.96      492.35      7.96 o 
   2   9   2       39.31       48.03      3.91 o 
   3   9   2     1564.22     1578.27     20.06 o 
   4   9   2       46.02       63.88      4.77 o 
   5   9   2       81.43       95.42      7.63 o 
   6   9   2       17.01       21.17      6.83 o 
   7   9   2        0.78        6.36      6.45 o 
   8   9   2      107.12       95.19     15.84 o 
   9   9   2        0.87        4.41      6.23 o 
  10   9   2        0.77       -4.09     26.40 o 
   0  10   2      516.41      498.81      9.90 o 
   1  10   2        1.49       -0.57      2.63 o 
   2  10   2       67.56       69.84      3.92 o 
   3  10   2       85.25       82.82      5.92 o 
   4  10   2        2.40        3.80      4.32 o 
   5  10   2       36.53       51.45      7.15 o 
   6  10   2      388.44      389.02      8.33 o 
   7  10   2       34.18       32.40      5.24 o 
   8  10   2        5.21        4.40      5.30 o 
   9  10   2       12.29        1.43     10.63 o 
   1  11   2        6.73        5.83      3.29 o 
   2  11   2      541.83      516.71      7.50 o 
   3  11   2      502.85      463.73     10.67 o 
   4  11   2      504.79      489.78      9.77 o 
   5  11   2      113.74      140.40      7.99 o 
   6  11   2        4.46        4.48      5.86 o 
   7  11   2       49.28       28.82      8.25 o 
   8  11   2        8.50        3.79     11.85 o 
   9  11   2        8.74       12.12     26.48 o 
   0  12   2       90.95      109.09      8.37 o 
   1  12   2     1379.88     1383.88     13.94 o 
   2  12   2       17.16       16.15      3.72 o 
   3  12   2      146.59      139.95      9.52 o 
   4  12   2      233.92      233.08      7.44 o 
   5  12   2       24.54       21.69      4.85 o 
   6  12   2       64.49       52.67      8.08 o 
   7  12   2        1.76        1.61      9.56 o 
   8  12   2        7.02        7.48     19.93 o 
   1  13   2      221.24      249.57      6.48 o 
   2  13   2      107.07      110.57      5.25 o 
   3  13   2      194.11      196.55      7.34 o 
   4  13   2       25.04       19.43      5.19 o 
   5  13   2       14.52        8.72      4.72 o 
   6  13   2       17.59       26.32      7.59 o 
   7  13   2        0.02        4.20     14.97 o 
   8  13   2        9.85       38.13     29.15 o 
   0  14   2      550.86      557.86     11.74 o 
   1  14   2       96.62      117.98      5.76 o 
   2  14   2       18.47       17.52      3.45 o 
   3  14   2       52.00       55.27      6.62 o 
   4  14   2       18.25       16.37      3.67 o 
   5  14   2        0.02       12.27      7.99 o 
   6  14   2        8.10       28.26      9.15 o 
   7  14   2       10.39       16.82     18.00 o 
   1  15   2      107.33      107.09      6.07 o 
   2  15   2      139.60      157.07      7.81 o 
   3  15   2        2.64        1.55      5.38 o 
   4  15   2        0.85       -0.29      5.76 o 
   5  15   2        3.92       12.59     10.65 o 
   6  15   2        8.56        5.00     11.26 o 
   0  16   2       49.72       32.25      9.61 o 
   1  16   2        0.81        1.75      4.66 o 
   2  16   2        2.04        3.80      5.87 o 
   3  16   2       11.27        4.64      6.62 o 
   4  16   2       93.99      109.48     11.71 o 
   5  16   2        5.97       13.15      9.32 o 
   1  17   2       25.88       16.04      6.62 o 
   2  17   2       16.86        5.27      7.11 o 
   3  17   2        0.01       14.34      7.41 o 
   4  17   2        1.37       13.95      9.27 o 
   0  18   2        0.01       -7.16     20.47 o 
   1  18   2        0.22        6.67     15.46 o 
   2  18   2        2.23        9.61      8.08 o 
   1   1   3     5710.12     4904.47     53.93 o 
   2   1   3     4846.07     4473.70     30.14 o 
   3   1   3     4699.49     4402.12     68.92 o 
   4   1   3     1448.98     1469.45     15.14 o 
   5   1   3       48.12       52.55      6.22 o 
   6   1   3       18.20        9.28      7.57 o 
   7   1   3      179.01      192.66     34.52 o 
   8   1   3       12.89       17.44      8.54 o 
   9   1   3       26.72       19.19      8.52 o 
  10   1   3        3.93       15.35      9.69 o 
  11   1   3        2.12       22.73     11.27 o 
   0   2   3     1250.98     1064.34     10.69 o 
   1   2   3     4571.96     4157.47     26.90 o 
   2   2   3     5949.16     5550.74     37.50 o 
   3   2   3     6918.33     6582.64     48.95 o 
   4   2   3      292.15      284.10      6.59 o 
   5   2   3      638.17      637.71     11.35 o 
   6   2   3        8.49        1.09      8.81 o 
   7   2   3      112.74      121.13     12.56 o 
   8   2   3       73.81       82.39     10.48 o 
   9   2   3       17.93       24.29     11.10 o 
  10   2   3        0.36        0.32      9.71 o 
  11   2   3        0.16        6.59      8.39 o 
   1   3   3        0.27        3.60      3.02 o 
   2   3   3      998.33      901.77      7.70 o 
   3   3   3      399.17      373.09      7.82 o 
   4   3   3      505.32      497.53      9.59 o 
   5   3   3     1518.26     1596.25     21.02 o 
   6   3   3        0.14       -5.30      9.50 o 
   7   3   3       48.80       62.97     10.99 o 
   8   3   3       81.17       90.08     18.34 o 
   9   3   3       51.05       42.55     11.89 o 
  10   3   3       10.99        8.16      7.65 o 
  11   3   3        2.72       11.97     11.63 o 
   0   4   3      232.73      186.32      5.18 o 
   1   4   3     1278.17     1169.82      9.06 o 
   2   4   3     2321.83     2135.22     33.73 o 
   3   4   3      234.44      250.64      7.32 o 
   4   4   3      636.68      711.66     13.05 o 
   5   4   3       56.59       53.81      9.10 o 
   6   4   3       17.53       17.61      8.34 o 
   7   4   3      169.88      191.90     13.29 o 
   8   4   3       97.47      116.15     12.72 o 
   9   4   3        7.13        1.26      7.46 o 
  10   4   3       24.07       18.95      8.91 o 
  11   4   3       19.83       20.65     12.66 o 
   1   5   3      437.98      440.98      4.28 o 
   2   5   3      538.75      552.50      7.43 o 
   3   5   3     2179.23     2372.43     18.84 o 
   4   5   3       59.57       57.58     10.38 o 
   5   5   3       72.77       92.74      9.18 o 
   6   5   3      138.88      123.55     10.21 o 
   7   5   3      164.91      163.12     14.11 o 
   8   5   3       12.32        7.79     11.25 o 
   9   5   3        5.32        2.66      7.50 o 
  10   5   3       25.04       14.26      8.39 o 
  11   5   3        8.42      -16.63     19.62 o 
   0   6   3     9078.68     9004.71     63.97 o 
   1   6   3       38.64       30.37      2.06 o 
   2   6   3       32.67       26.29      2.97 o 
   3   6   3      174.75      202.91      5.70 o 
   4   6   3      345.49      367.42      8.44 o 
   5   6   3       81.30       85.41      6.05 o 
   6   6   3        3.59        5.64      6.42 o 
   7   6   3        1.12        0.89      7.03 o 
   8   6   3        1.38        3.23      8.29 o 
   9   6   3       49.03       23.37      8.84 o 
  10   6   3       13.54       13.95      7.76 o 
   1   7   3      123.86      137.92      2.78 o 
   2   7   3      349.63      383.77      6.56 o 
   3   7   3      381.62      408.25     12.72 o 
   4   7   3        6.38        8.86      4.42 o 
   5   7   3        0.95        3.19      5.15 o 
   6   7   3       16.80       17.45      8.50 o 
   7   7   3       19.03       19.85      7.33 o 
   8   7   3       12.64       10.46      6.93 o 
   9   7   3        0.77       -2.60      7.64 o 
  10   7   3        4.12       12.95     13.43 o 
   0   8   3      261.35      231.95      5.62 o 
   1   8   3     1575.40     1693.62      9.59 o 
   2   8   3       11.66        9.77      3.32 o 
   3   8   3       66.25       81.87      5.26 o 
   4   8   3        1.43        0.53      3.44 o 
   5   8   3      159.56      163.37      7.93 o 
   6   8   3       38.94       38.64      5.73 o 
   7   8   3      122.96       98.14     13.37 o 
   8   8   3        1.60       -3.19      5.48 o 
   9   8   3        0.26        1.51      7.81 o 
  10   8   3        0.09        2.01      8.71 o 
   1   9   3       12.12       10.79      2.51 o 
   2   9   3      238.45      245.21      5.95 o 
   3   9   3       90.54      102.92      6.86 o 
   4   9   3       15.69       16.93      5.09 o 
   5   9   3      209.37      187.15     11.14 o 
   6   9   3        5.35       -0.58      2.76 o 
   7   9   3        0.03        6.61      3.97 o 
   8   9   3        0.41       -1.32      6.37 o 
   9   9   3        0.57       -3.94     11.39 o 
  10   9   3        0.27       -0.92     25.99 o 
   0  10   3      115.06      119.27      5.11 o 
   1  10   3       96.24       95.38      3.53 o 
   2  10   3        5.64        4.55      4.09 o 
   3  10   3       41.14       37.70      5.01 o 
   4  10   3      122.52      130.61      6.37 o 
   5  10   3      249.31      250.20     11.16 o 
   6  10   3      116.91      107.78      5.46 o 
   7  10   3        1.09        2.76      4.18 o 
   8  10   3       11.26       10.77     11.36 o 
   9  10   3        6.97        5.09     16.79 o 
   1  11   3      165.42      170.37      4.07 o 
   2  11   3      189.51      193.94      3.87 o 
   3  11   3      332.69      370.18      8.52 o 
   4  11   3       84.20       94.23      6.52 o 
   5  11   3       32.20       29.59      5.18 o 
   6  11   3        0.44        0.30      5.81 o 
   7  11   3        1.56       -0.17      6.55 o 
   8  11   3       52.09       35.22     13.96 o 
   9  11   3        0.37        5.83     25.80 o 
   0  12   3     3433.58     3529.21     39.90 o 
   1  12   3       12.28       10.93      4.23 o 
   2  12   3      701.30      746.87     11.27 o 
   3  12   3       48.83       59.19      4.72 o 
   4  12   3        1.24       -4.55      4.90 o 
   5  12   3        0.55       -4.50      4.59 o 
   6  12   3        1.77        8.82      5.80 o 
   7  12   3       21.47       17.36      7.48 o 
   8  12   3        1.80        8.67     23.50 o 
   1  13   3       73.16       60.30      5.04 o 
   2  13   3      630.90      633.60      9.46 o 
   3  13   3       96.15      102.53      5.97 o 
   4  13   3        0.37        3.24      4.42 o 
   5  13   3        0.49        1.54      4.75 o 
   6  13   3        1.10        5.06      7.76 o 
   7  13   3        3.26        1.37     15.14 o 
   8  13   3        0.87        7.92     26.26 o 
   0  14   3        1.22        3.13      7.20 o 
   1  14   3      303.03      304.93      5.96 o 
   2  14   3        0.57        6.33      4.98 o 
   3  14   3        6.14        9.67      4.36 o 
   4  14   3      100.92      106.46      5.94 o 
   5  14   3        5.12        1.39      7.34 o 
   6  14   3        0.72       -4.78      9.41 o 
   7  14   3        0.97        8.40     18.70 o 
   1  15   3       34.28       26.16      4.86 o 
   2  15   3        6.65       20.82      6.70 o 
   3  15   3       28.06       15.35      7.25 o 
   4  15   3       86.94      122.64     10.11 o 
   5  15   3        0.00       10.84      8.68 o 
   6  15   3       37.37       51.20     14.17 o 
   0  16   3       80.26       61.45     10.16 o 
   1  16   3       42.63       34.27      5.97 o 
   2  16   3        6.64       13.63      5.71 o 
   3  16   3       14.40       15.15      6.59 o 
   4  16   3        5.17       23.91      9.49 o 
   5  16   3        0.42       17.59     12.28 o 
   1  17   3       51.87       49.13      7.56 o 
   2  17   3       37.27       37.35      7.75 o 
   3  17   3       10.82       30.94     10.66 o 
   4  17   3        7.67        9.60      9.32 o 
   0  18   3       34.05       -7.06     35.61 o 
   1  18   3        5.94       30.49     12.05 o 
   2  18   3       19.39       26.48      8.36 o 
   0   0   4     1444.90     1057.95     14.40 o 
   1   0   4     7240.09     6409.19     47.54 o 
   2   0   4     4599.05     4309.01     35.12 o 
   3   0   4     2930.61     2804.84     30.61 o 
   4   0   4     3780.85     3550.14     35.92 o 
   5   0   4      313.84      326.74     30.25 o 
   6   0   4       87.33      107.92     13.12 o 
   7   0   4      393.77      436.66     27.61 o 
   8   0   4      402.54      418.94     26.73 o 
   9   0   4      155.30      183.98     12.99 o 
  10   0   4        4.31        5.88     16.88 o 
  11   0   4       56.03       38.70     13.75 o 
   1   1   4    22401.09    20196.34    136.98 o 
   2   1   4     6827.62     6245.65     39.80 o 
   3   1   4        4.56        5.17      4.09 o 
   4   1   4     1923.76     1863.01     17.58 o 
   5   1   4       22.95       29.04      4.78 o 
   6   1   4      668.78      723.13     11.55 o 
   7   1   4      177.92      184.61     10.04 o 
   8   1   4        8.08        4.71      7.40 o 
   9   1   4       19.27       22.42      9.95 o 
  10   1   4       37.14       28.54      8.65 o 
  11   1   4        0.96        3.40      8.44 o 
   0   2   4     7123.84     6380.86     70.03 o 
   1   2   4     6707.94     5908.83     34.61 o 
   2   2   4    54866.67    49151.11    451.00 o 
   3   2   4     1002.55     1054.24     10.17 o 
   4   2   4       57.26       36.41      4.51 o 
   5   2   4      604.07      586.37     11.37 o 
   6   2   4       45.83       45.01      7.20 o 
   7   2   4       32.09       26.31      8.09 o 
   8   2   4      207.13      213.97     12.14 o 
   9   2   4       19.62       12.52      8.73 o 
  10   2   4        9.49       11.61      8.45 o 
  11   2   4        6.89       11.21     11.11 o 
   1   3   4       35.42       32.00      2.89 o 
   2   3   4      625.35      629.54      7.46 o 
   3   3   4     6646.02     6331.32     43.32 o 
   4   3   4     2087.31     2054.05     18.43 o 
   5   3   4      820.57      906.50     27.91 o 
   6   3   4      106.92      136.22     10.25 o 
   7   3   4       36.34       34.16     11.16 o 
   8   3   4      331.18      342.32     15.91 o 
   9   3   4        7.70       21.04      7.27 o 
  10   3   4        0.14        3.48     12.25 o 
  11   3   4        0.09       40.26     17.31 o 
   0   4   4      323.11      296.01      5.63 o 
   1   4   4        1.84        1.32      1.46 o 
   2   4   4     1763.95     1599.04     10.50 o 
   3   4   4     3258.43     3169.45     22.90 o 
   4   4   4     2584.44     2590.31     24.64 o 
   5   4   4     1515.86     1494.38     18.26 o 
   6   4   4      437.51      457.62     13.04 o 
   7   4   4       85.37      104.70     16.12 o 
   8   4   4        1.67        1.31      6.20 o 
   9   4   4       29.70       24.83      7.51 o 
  10   4   4       24.44       25.00     10.60 o 
  11   4   4       43.53       76.52     16.23 o 
   1   5   4     2713.77     2667.64     21.50 o 
   2   5   4     2245.30     2340.07     17.35 o 
   3   5   4      645.05      546.89     10.55 o 
   4   5   4     1065.98     1068.22     14.84 o 
   5   5   4       59.97       41.78      8.63 o 
   6   5   4        6.18        3.65      8.48 o 
   7   5   4      219.34      226.07     10.59 o 
   8   5   4       22.87       20.31      7.15 o 
   9   5   4        4.52        1.88      5.78 o 
  10   5   4        8.06       29.64      9.95 o 
  11   5   4        1.25       16.07     33.77 o 
   0   6   4     2352.56     2380.78     19.58 o 
   1   6   4     1298.68     1267.81      8.68 o 
   2   6   4     3444.52     3422.27     25.75 o 
   3   6   4      625.78      662.54     11.02 o 
   4   6   4      197.18      231.54      6.78 o 
   5   6   4      148.79      189.50      9.80 o 
   6   6   4      105.47       89.09     18.23 o 
   7   6   4        0.03        3.23      5.70 o 
   8   6   4       99.53      100.43      8.45 o 
   9   6   4       47.22       37.86      9.45 o 
  10   6   4        2.97        2.72      7.07 o 
   1   7   4        8.53        9.51      2.02 o 
   2   7   4      802.14      878.46     11.42 o 
   3   7   4      160.15      162.92     11.14 o 
   4   7   4      155.39      148.32      3.65 o 
   5   7   4       91.06      105.02      5.31 o 
   6   7   4        6.59        5.53      4.02 o 
   7   7   4      343.55      348.01     15.98 o 
   8   7   4       10.50        7.54      6.15 o 
   9   7   4        9.30       12.43      8.59 o 
  10   7   4        2.26        3.26      8.82 o 
   0   8   4     1751.27     1894.08     16.86 o 
   1   8   4       80.20       70.58      3.12 o 
   2   8   4        0.01       -2.27      4.20 o 
   3   8   4        0.25       -0.81      3.39 o 
   4   8   4      239.93      243.92     14.58 o 
   5   8   4      442.83      448.99     12.60 o 
   6   8   4       27.31       32.30      5.72 o 
   7   8   4       15.67        9.58      6.46 o 
   8   8   4        9.30       12.38      5.77 o 
   9   8   4        0.92       -2.83      7.34 o 
  10   8   4        0.06        6.92     18.79 o 
   1   9   4       17.11       21.67      2.61 o 
   2   9   4      827.97      852.51     10.81 o 
   3   9   4       38.56       36.54      3.78 o 
   4   9   4      103.64      116.11      5.98 o 
   5   9   4       21.20       28.02      6.50 o 
   6   9   4        0.05        3.25      3.03 o 
   7   9   4        0.02        3.51      4.80 o 
   8   9   4        4.39        6.02      6.29 o 
   9   9   4       32.32       25.43      9.98 o 
   0  10   4       39.69       28.00      5.04 o 
   1  10   4       70.11       81.78      3.54 o 
   2  10   4        4.40        3.90      4.50 o 
   3  10   4        0.87        3.96      3.90 o 
   4  10   4      825.90      830.22     20.06 o 
   5  10   4        0.06       -1.54      4.59 o 
   6  10   4        0.23       -2.73      6.17 o 
   7  10   4       91.91       79.27      9.41 o 
   8  10   4        0.27        0.17      8.29 o 
   9  10   4       11.53       -5.41     15.87 o 
   1  11   4       24.39       24.20      3.60 o 
   2  11   4      285.88      314.33      7.75 o 
   3  11   4       73.67       96.30      8.43 o 
   4  11   4       14.97       12.62      5.28 o 
   5  11   4      317.75      285.08      7.57 o 
   6  11   4       10.48        6.98      5.55 o 
   7  11   4        2.17        4.68      7.61 o 
   8  11   4        2.77        1.17     10.64 o 
   9  11   4        0.56        3.33     26.05 o 
   0  12   4      581.11      618.96     13.14 o 
   1  12   4       39.20       55.07      4.39 o 
   2  12   4      168.24      197.87      6.98 o 
   3  12   4      441.24      392.94      9.09 o 
   4  12   4       22.22       18.50      5.57 o 
   5  12   4        2.02        0.61      4.45 o 
   6  12   4       42.88       51.18      8.05 o 
   7  12   4       21.79       25.26      8.09 o 
   8  12   4        5.49       12.70     25.56 o 
   1  13   4       83.75       95.99      4.63 o 
   2  13   4      115.67      107.47      5.87 o 
   3  13   4        9.74       13.59      4.82 o 
   4  13   4        8.81       12.95      5.09 o 
   5  13   4       13.86       12.05      4.96 o 
   6  13   4        2.97        8.41      7.01 o 
   7  13   4        0.25        3.85     13.53 o 
   8  13   4       13.10        0.21     24.42 o 
   0  14   4      879.23      824.76     17.65 o 
   1  14   4       13.15       15.11      3.89 o 
   2  14   4        1.26        8.20      4.73 o 
   3  14   4        1.69        3.69      4.74 o 
   4  14   4        4.47        6.30      4.48 o 
   5  14   4        3.78       13.36      6.69 o 
   6  14   4        8.03        2.54     10.19 o 
   7  14   4        3.27       28.75     14.93 o 
   1  15   4      117.60      111.95      9.95 o 
   2  15   4       23.01       18.88      6.24 o 
   3  15   4        3.84        2.91      4.42 o 
   4  15   4       72.00       64.67      9.33 o 
   5  15   4        0.69       -7.98     11.27 o 
   6  15   4        0.41       17.19     13.27 o 
   0  16   4       38.02       37.26     10.29 o 
   1  16   4       18.71       13.82      5.89 o 
   2  16   4       55.54       83.97      9.22 o 
   3  16   4        1.18        5.02      8.16 o 
   4  16   4        7.25       25.56     16.61 o 
   5  16   4       13.82       34.25     13.68 o 
   1  17   4        5.28        8.67     11.35 o 
   2  17   4        2.81        8.29      6.10 o 
   3  17   4       11.21        6.92      8.78 o 
   4  17   4        0.37       26.97     11.41 o 
   0  18   4        6.00       30.98     43.54 o 
   1  18   4        1.49       11.77      8.68 o 
   2  18   4       27.53       33.71     13.40 o 
   1   1   5     2229.24     2106.33     14.06 o 
   2   1   5    11510.45    10520.08     62.24 o 
   3   1   5      209.78      195.07      5.34 o 
   4   1   5      774.74      764.38      9.63 o 
   5   1   5        1.30        2.23      3.90 o 
   6   1   5       22.33       18.82      7.11 o 
   7   1   5       11.94       12.74     10.15 o 
   8   1   5      112.61      130.37      8.52 o 
   9   1   5       14.39       17.17      9.24 o 
  10   1   5       41.39       17.82      8.70 o 
  11   1   5        1.73       13.45     11.17 o 
   0   2   5      797.26      686.33      9.95 o 
   1   2   5     2039.70     1903.28     12.91 o 
   2   2   5     1090.63     1054.18      9.90 o 
   3   2   5       85.40       85.00      3.87 o 
   4   2   5      532.70      578.47     14.28 o 
   5   2   5      498.96      495.10      7.48 o 
   6   2   5      192.80      189.95      7.15 o 
   7   2   5        0.01        5.39      5.76 o 
   8   2   5        0.06       -2.22      6.62 o 
   9   2   5       75.20       75.83      9.86 o 
  10   2   5        1.86       -3.30      8.98 o 
  11   2   5        0.25        5.94      9.25 o 
   1   3   5      735.63      707.30      9.45 o 
   2   3   5     1781.67     1737.92     25.55 o 
   3   3   5     1556.23     1511.67     11.69 o 
   4   3   5       31.82       21.15      4.69 o 
   5   3   5        6.69        7.90      3.64 o 
   6   3   5        0.25        0.13      4.41 o 
   7   3   5       53.81       58.71      6.79 o 
   8   3   5      196.08      228.24     13.14 o 
   9   3   5        0.25        5.78      9.77 o 
  10   3   5        0.74       17.49      8.94 o 
  11   3   5        9.41        7.49      9.88 o 
   0   4   5      193.17      205.56      7.12 o 
   1   4   5      268.30      286.43      4.06 o 
   2   4   5       14.14       12.95      1.84 o 
   3   4   5      788.81      781.08      8.17 o 
   4   4   5     1236.98     1133.41     13.73 o 
   5   4   5      384.92      365.80     10.20 o 
   6   4   5       28.91       28.24      6.25 o 
   7   4   5        0.62        3.19      5.26 o 
   8   4   5        1.51       -2.50      6.36 o 
   9   4   5        2.14       -0.81      7.74 o 
  10   4   5        0.06        6.46     11.81 o 
  11   4   5        0.75       11.76     10.08 o 
   1   5   5        2.62       -0.49      1.75 o 
   2   5   5       54.04       69.55      6.16 o 
   3   5   5      412.31      408.59      5.03 o 
   4   5   5       75.24       75.50      4.77 o 
   5   5   5      281.84      259.51      8.30 o 
   6   5   5      192.23      214.84      8.67 o 
   7   5   5       28.10       31.42      9.75 o 
   8   5   5       45.30       29.21      7.34 o 
   9   5   5        0.04        2.96      6.88 o 
  10   5   5        1.17        4.01      8.87 o 
   0   6   5      425.46      378.99     11.54 o 
   1   6   5       10.31        5.97      1.91 o 
   2   6   5      289.85      321.93      8.37 o 
   3   6   5        1.59       -0.90      2.60 o 
   4   6   5     1680.88     1614.69     15.11 o 
   5   6   5       31.70       23.32      5.01 o 
   6   6   5      348.14      373.55      8.85 o 
   7   6   5       10.77       -0.86      5.28 o 
   8   6   5        0.16        2.13      5.11 o 
   9   6   5        5.15        6.85      5.94 o 
  10   6   5        2.65        6.02      7.26 o 
   1   7   5      276.74      269.80      5.02 o 
   2   7   5       59.02       72.60      3.73 o 
   3   7   5      375.76      468.22      8.86 o 
   4   7   5      489.42      521.51     10.78 o 
   5   7   5       22.33       20.95      4.47 o 
   6   7   5       50.94       46.91      6.79 o 
   7   7   5      106.91      106.03      8.45 o 
   8   7   5       34.11       22.87      8.40 o 
   9   7   5        0.04       -1.79      5.43 o 
  10   7   5        1.75       -0.81      7.05 o 
   0   8   5      157.41      155.86      8.46 o 
   1   8   5     1365.55     1406.45     12.30 o 
   2   8   5     1137.07     1264.07     17.20 o 
   3   8   5      694.95      703.12      9.94 o 
   4   8   5      179.38      211.18     10.46 o 
   5   8   5      155.37      148.39      5.40 o 
   6   8   5        7.35        6.32      4.31 o 
   7   8   5       54.17       72.05      6.16 o 
   8   8   5        0.03       -5.66      5.97 o 
   9   8   5        3.26        1.05      6.44 o 
  10   8   5        6.41       11.83     16.92 o 
   1   9   5      540.90      556.70      6.75 o 
   2   9   5       33.72       39.20      5.04 o 
   3   9   5       32.70       32.29      5.34 o 
   4   9   5        6.63       11.30      4.75 o 
   5   9   5       18.06       17.98      6.18 o 
   6   9   5       14.13       12.55      3.75 o 
   7   9   5        0.20        3.11      3.87 o 
   8   9   5       22.68       11.11      7.02 o 
   9   9   5        0.66       -1.93      9.74 o 
   0  10   5      204.78      217.67      5.71 o 
   1  10   5       17.99       17.19      3.03 o 
   2  10   5        1.29        2.83      3.51 o 
   3  10   5      315.01      326.80      7.66 o 
   4  10   5      217.12      234.64      9.64 o 
   5  10   5      164.43      189.24     11.71 o 
   6  10   5       52.10       46.50      6.17 o 
   7  10   5       13.47       14.14      6.57 o 
   8  10   5        8.60        1.45      9.31 o 
   9  10   5        9.38        5.20     13.60 o 
   1  11   5      497.40      491.84      7.04 o 
   2  11   5      443.63      474.49      8.14 o 
   3  11   5       48.78       56.01      6.22 o 
   4  11   5      317.73      329.14      8.07 o 
   5  11   5       58.75       55.71      6.61 o 
   6  11   5       78.13       75.63      5.60 o 
   7  11   5        4.24       14.02     12.20 o 
   8  11   5        5.46        1.66     10.70 o 
   9  11   5       13.99       16.13     23.00 o 
   0  12   5        5.85        8.99      4.59 o 
   1  12   5       34.41       42.87      4.18 o 
   2  12   5       64.08       66.44      6.40 o 
   3  12   5      170.38      192.44      7.59 o 
   4  12   5       67.66       65.25      6.07 o 
   5  12   5        0.38       -2.21      5.13 o 
   6  12   5       30.32       22.43      6.39 o 
   7  12   5        0.17        0.10      6.57 o 
   8  12   5        1.46       -5.32     13.75 o 
   1  13   5       59.43       70.02      4.47 o 
   2  13   5        5.95        4.42      5.89 o 
   3  13   5        9.94        9.83      4.49 o 
   4  13   5        0.05        0.45      5.38 o 
   5  13   5        3.57        0.52      4.81 o 
   6  13   5       61.09       76.80      9.49 o 
   7  13   5        0.00       13.32     15.16 o 
   8  13   5       11.69      -10.03     31.01 o 
   0  14   5       93.00      111.27      7.83 o 
   1  14   5       13.59       13.08      3.49 o 
   2  14   5        5.28       11.79      5.45 o 
   3  14   5        0.17        3.93      4.56 o 
   4  14   5       11.43        8.40      4.36 o 
   5  14   5        0.41        1.52      4.86 o 
   6  14   5       13.08       22.25     12.72 o 
   7  14   5        0.53        0.95     14.41 o 
   1  15   5       20.95       17.49      3.77 o 
   2  15   5        6.90        8.59      5.60 o 
   3  15   5       31.10       26.93      6.99 o 
   4  15   5       24.72       22.07      6.88 o 
   5  15   5        0.03        9.93     11.85 o 
   6  15   5        2.22       24.87     12.78 o 
   0  16   5       18.83       11.04      9.02 o 
   1  16   5        2.35        5.94      6.75 o 
   2  16   5      118.71      114.14     10.35 o 
   3  16   5        6.33        7.64      6.62 o 
   4  16   5       37.24       39.08     14.32 o 
   5  16   5       14.93       36.67     11.66 o 
   1  17   5       28.20       30.90      9.36 o 
   2  17   5        8.75       13.78      9.02 o 
   3  17   5       10.25       13.86     10.02 o 
   4  17   5       71.75       78.48     16.29 o 
   0  18   5        5.23       18.46     19.19 o 
   1  18   5       38.88       63.24     19.54 o 
   2  18   5       24.08       30.78     11.69 o 
   0   0   6    10510.25     8980.48    161.12 o 
   1   0   6     3493.49     3128.48     28.89 o 
   2   0   6    27645.54    25489.69    244.23 o 
   3   0   6     2013.13     1906.15     22.49 o 
   4   0   6      841.57      777.65     12.23 o 
   5   0   6      990.61     1005.74     17.00 o 
   6   0   6       35.78       32.84      7.27 o 
   7   0   6       43.17       38.96      8.50 o 
   8   0   6      320.92      350.95     13.12 o 
   9   0   6      261.38      289.79     14.61 o 
  10   0   6       44.48       40.80     16.50 o 
  11   0   6        5.48        1.56      9.91 o 
   1   1   6      116.11      125.87      5.27 o 
   2   1   6      338.45      334.03      4.48 o 
   3   1   6      216.63      234.00      5.22 o 
   4   1   6      315.44      328.43      6.95 o 
   5   1   6       10.33       17.20      4.32 o 
   6   1   6        0.45        5.85      5.36 o 
   7   1   6       56.80       61.30      7.04 o 
   8   1   6       13.28       16.34      7.70 o 
   9   1   6        3.88        2.47      7.55 o 
  10   1   6      272.87      288.96     14.78 o 
  11   1   6       60.51       53.72     15.92 o 
   0   2   6     9698.10     8478.39     88.75 o 
   1   2   6    14807.20    13576.59     92.72 o 
   2   2   6      160.86      183.20      3.60 o 
   3   2   6     3641.90     3570.61     25.48 o 
   4   2   6      691.84      655.59     10.42 o 
   5   2   6       15.02        9.94      5.22 o 
   6   2   6       69.50       67.95      5.58 o 
   7   2   6        4.00       -0.35      5.76 o 
   8   2   6      147.58      149.97      8.71 o 
   9   2   6      101.86      121.39     13.13 o 
  10   2   6        1.01        4.84      7.96 o 
  11   2   6       46.55       27.40      9.62 o 
   1   3   6        0.82       -2.05      2.40 o 
   2   3   6     1000.73      909.84      8.09 o 
   3   3   6      410.44      400.91     11.86 o 
   4   3   6     1733.90     1828.33     15.52 o 
   5   3   6      633.87      637.49     10.76 o 
   6   3   6      381.56      416.79      9.08 o 
   7   3   6      106.71      119.71      7.99 o 
   8   3   6       29.29       29.93      6.76 o 
   9   3   6      153.96      144.24     15.16 o 
  10   3   6        4.20       13.69     13.20 o 
  11   3   6       19.20       15.32     10.21 o 
   0   4   6     1399.13     1393.00     17.38 o 
   1   4   6      608.44      566.95      5.93 o 
   2   4   6       16.50       23.16      3.13 o 
   3   4   6       28.88       21.61      3.86 o 
   4   4   6       76.83       83.17      3.83 o 
   5   4   6      135.40      156.55      6.56 o 
   6   4   6      212.15      213.96      7.94 o 
   7   4   6      233.67      263.38      9.37 o 
   8   4   6        6.89        5.17      5.55 o 
   9   4   6       20.44       24.45      9.69 o 
  10   4   6        2.30       11.96      8.22 o 
  11   4   6        5.74       41.79     17.42 o 
   1   5   6      574.81      482.07      6.36 o 
   2   5   6     4047.82     4107.24     30.50 o 
   3   5   6     2845.06     2961.86     20.27 o 
   4   5   6      110.09      101.85      3.77 o 
   5   5   6       62.26       77.79      9.43 o 
   6   5   6        2.04        4.28      4.48 o 
   7   5   6       21.10       21.88      6.02 o 
   8   5   6       99.94      120.74     12.09 o 
   9   5   6       16.07        9.53      7.40 o 
  10   5   6        5.62       11.07      7.85 o 
   0   6   6    11279.84    11372.84    109.51 o 
   1   6   6        0.58        0.03      2.04 o 
   2   6   6        6.33        7.68      4.34 o 
   3   6   6      250.63      253.54      8.17 o 
   4   6   6      540.97      604.28     12.58 o 
   5   6   6      871.80      879.15     11.68 o 
   6   6   6        0.05       -2.37      3.42 o 
   7   6   6      393.17      389.73      9.42 o 
   8   6   6        8.40        3.66      6.78 o 
   9   6   6        7.37        7.90      5.45 o 
  10   6   6       11.83       11.25     10.20 o 
   1   7   6     4743.62     5052.40     28.74 o 
   2   7   6      476.73      520.28      8.48 o 
   3   7   6        5.37        2.72      3.67 o 
   4   7   6        3.32        4.70      3.48 o 
   5   7   6      340.56      334.49     13.12 o 
   6   7   6      350.74      387.13      9.20 o 
   7   7   6       89.75       76.30      6.86 o 
   8   7   6        5.19        5.24      6.91 o 
   9   7   6        6.36        2.40      6.15 o 
  10   7   6        9.51       11.19      8.04 o 
   0   8   6       31.43       30.51      5.85 o 
   1   8   6        0.96        0.99      2.09 o 
   2   8   6       41.23       40.67      4.84 o 
   3   8   6      436.04      482.01      9.12 o 
   4   8   6      123.03      133.82     10.06 o 
   5   8   6      289.72      302.37      8.94 o 
   6   8   6      134.51      145.57      5.69 o 
   7   8   6        8.44        7.00      3.68 o 
   8   8   6        3.23       -0.96      4.82 o 
   9   8   6        0.02        0.70      6.16 o 
  10   8   6        7.49        2.29     10.46 o 
   1   9   6      168.03      161.59      5.36 o 
   2   9   6        0.13        0.67      4.61 o 
   3   9   6        0.79        0.38      4.34 o 
   4   9   6      862.04      876.72     13.78 o 
   5   9   6      912.07      914.84     19.56 o 
   6   9   6      183.17      191.08     12.98 o 
   7   9   6        6.53        7.16      3.51 o 
   8   9   6       74.85       48.13      9.17 o 
   9   9   6        0.10        6.89     10.70 o 
   0  10   6      596.27      583.15      8.44 o 
   1  10   6      235.65      224.35      6.17 o 
   2  10   6       14.64       12.08      4.80 o 
   3  10   6     1993.59     1985.57     22.43 o 
   4  10   6       77.58       72.65      5.22 o 
   5  10   6       43.58       53.81      6.93 o 
   6  10   6       21.28       13.23      8.99 o 
   7  10   6        0.33       -2.27      7.22 o 
   8  10   6        9.25        6.03      9.80 o 
   9  10   6       13.21        6.29     10.92 o 
   1  11   6      623.96      601.75     11.21 o 
   2  11   6      432.85      446.97     15.13 o 
   3  11   6       47.08       40.89      5.61 o 
   4  11   6       20.85       18.09      4.79 o 
   5  11   6      123.75      120.42      5.50 o 
   6  11   6       29.74       25.00      8.32 o 
   7  11   6       30.31       27.49      9.13 o 
   8  11   6       11.48       15.22      9.85 o 
   9  11   6        0.60       -5.72     22.54 o 
   0  12   6      121.86      127.40      9.87 o 
   1  12   6      458.13      439.26      6.86 o 
   2  12   6      177.11      192.89      8.65 o 
   3  12   6       22.71       27.00      6.35 o 
   4  12   6       94.69       81.17     10.02 o 
   5  12   6        1.34        5.49      5.25 o 
   6  12   6        6.07       12.56      7.67 o 
   7  12   6        0.02        1.02      6.67 o 
   8  12   6        1.35       12.72     16.88 o 
   1  13   6       46.00       42.25      3.61 o 
   2  13   6       21.56       28.39      6.45 o 
   3  13   6       19.74       18.82      5.64 o 
   4  13   6        0.66        1.55      5.77 o 
   5  13   6        5.60       10.53      6.33 o 
   6  13   6        4.27       17.03      6.89 o 
   7  13   6       67.63       96.04     17.51 o 
   0  14   6        1.21        3.24      4.87 o 
   1  14   6      105.07      102.54      3.93 o 
   2  14   6       91.63       81.07      8.25 o 
   3  14   6       13.59       16.82      6.87 o 
   4  14   6       12.14        2.84      5.57 o 
   5  14   6       38.20       36.66      9.28 o 
   6  14   6        0.17       12.09     11.70 o 
   7  14   6        6.76       20.73     13.21 o 
   1  15   6        4.63        3.60      5.03 o 
   2  15   6        0.43        1.29      6.13 o 
   3  15   6       61.98       46.60      8.86 o 
   4  15   6        0.25        8.44      6.92 o 
   5  15   6        9.15       22.42     13.69 o 
   6  15   6        2.46       15.21     11.26 o 
   0  16   6        2.39       -9.48      9.48 o 
   1  16   6        0.26       10.78      6.16 o 
   2  16   6        2.61        9.27      5.67 o 
   3  16   6       21.67       25.39      7.29 o 
   4  16   6       13.06       17.07     11.59 o 
   5  16   6        0.04       20.18     10.89 o 
   1  17   6        0.51        5.99      8.99 o 
   2  17   6        0.00       11.24     10.75 o 
   3  17   6        6.44       24.56      8.60 o 
   4  17   6        2.52       26.96     12.53 o 
   0  18   6        0.33      -14.40     15.29 o 
   1  18   6        1.60        6.41     14.89 o 
   2  18   6       11.40        1.33     17.91 o 
   1   1   7      461.65      469.75      7.97 o 
   2   1   7     4745.19     4545.18     37.37 o 
   3   1   7        1.05        5.63      3.05 o 
   4   1   7       23.89       23.94      3.98 o 
   5   1   7      384.85      424.27      8.17 o 
   6   1   7       24.59       23.67      5.25 o 
   7   1   7       46.90       52.17      8.34 o 
   8   1   7      230.42      250.39     14.63 o 
   9   1   7       30.29       27.04      8.08 o 
  10   1   7       13.79        5.98      7.55 o 
  11   1   7       15.33        9.69     10.03 o 
   0   2   7       38.39       34.83      5.61 o 
   1   2   7      244.30      227.77      6.01 o 
   2   2   7      514.12      548.30      5.58 o 
   3   2   7       53.47       54.05      3.77 o 
   4   2   7     3010.62     3025.24     22.90 o 
   5   2   7        5.85       -2.11      4.79 o 
   6   2   7       43.84       49.49      5.43 o 
   7   2   7      230.26      236.95      8.88 o 
   8   2   7       36.88       41.58      7.87 o 
   9   2   7       82.58       77.95      9.14 o 
  10   2   7       59.10       43.52      8.18 o 
  11   2   7        7.89       18.11     10.56 o 
   1   3   7     1700.42     1579.69     11.49 o 
   2   3   7     2290.36     2246.30     15.43 o 
   3   3   7      712.32      719.57      7.38 o 
   4   3   7      369.42      359.38      8.96 o 
   5   3   7       53.12       51.30      5.91 o 
   6   3   7       61.49       69.26      6.04 o 
   7   3   7       35.11       29.55      5.93 o 
   8   3   7      148.36      185.51      8.76 o 
   9   3   7       31.05       28.90      7.47 o 
  10   3   7       17.24        9.46      8.60 o 
  11   3   7        0.60       12.37     14.81 o 
   0   4   7     2018.80     2156.82     19.50 o 
   1   4   7       12.17       12.06      3.03 o 
   2   4   7       24.80       21.69      2.86 o 
   3   4   7     1157.47     1068.28     10.76 o 
   4   4   7     1660.08     1660.42     23.42 o 
   5   4   7     1080.45     1032.56     12.61 o 
   6   4   7       11.54       12.39      5.79 o 
   7   4   7       15.50       17.71      5.58 o 
   8   4   7        6.62        3.52      6.10 o 
   9   4   7        0.45        3.59      6.61 o 
  10   4   7        5.32        5.40      7.82 o 
   1   5   7       60.10       66.24      3.09 o 
   2   5   7     1544.60     1596.25     15.60 o 
   3   5   7       10.03        8.50      3.16 o 
   4   5   7        7.79        8.76      4.22 o 
   5   5   7      539.61      535.48      9.00 o 
   6   5   7      532.27      536.39     10.24 o 
   7   5   7      488.13      509.57     10.90 o 
   8   5   7        8.17        7.94      6.63 o 
   9   5   7       19.30       14.32      6.82 o 
  10   5   7        0.01       14.46      8.46 o 
   0   6   7     2338.40     2436.42     23.75 o 
   1   6   7      263.46      257.42      4.78 o 
   2   6   7     1755.29     1743.70     16.22 o 
   3   6   7      213.68      231.91     10.10 o 
   4   6   7      184.79      191.57      7.29 o 
   5   6   7       66.60       79.60     11.04 o 
   6   6   7       15.10       15.03      5.61 o 
   7   6   7      101.95       89.74      6.89 o 
   8   6   7      140.54      140.94      9.13 o 
   9   6   7       84.93       58.20     10.47 o 
  10   6   7        0.78        0.60      7.72 o 
   1   7   7     1939.78     2132.23     14.21 o 
   2   7   7       63.80       69.55      4.80 o 
   3   7   7       46.58       45.52      7.10 o 
   4   7   7       90.23       91.93      8.03 o 
   5   7   7      132.30      128.11      5.73 o 
   6   7   7       29.35       29.36      4.41 o 
   7   7   7      190.72      190.03      7.05 o 
   8   7   7       22.27       18.77      6.50 o 
   9   7   7        3.98        2.95      9.06 o 
  10   7   7        0.04       23.92     25.25 o 
   0   8   7      328.56      356.57      8.94 o 
   1   8   7      203.71      204.28      3.95 o 
   2   8   7        8.04       14.22      4.73 o 
   3   8   7        0.92       -1.73      5.60 o 
   4   8   7       32.92       39.53      7.76 o 
   5   8   7       68.83       65.57      8.39 o 
   6   8   7      104.58      118.38      7.11 o 
   7   8   7      151.79      154.99      9.46 o 
   8   8   7        3.43       -2.11      5.20 o 
   9   8   7       22.15       15.51     16.44 o 
  10   8   7        0.28        6.06     16.68 o 
   1   9   7        0.24       -1.34      2.11 o 
   2   9   7       10.35       12.53      4.85 o 
   3   9   7       11.91        6.00      6.16 o 
   4   9   7       52.89       58.73      9.32 o 
   5   9   7       93.67       92.81      9.28 o 
   6   9   7        0.15       -7.76      7.76 o 
   7   9   7       10.68        3.94      4.97 o 
   8   9   7        2.11       -3.27      7.26 o 
   9   9   7        0.63       -1.75     11.75 o 
   0  10   7        4.06        3.06      4.14 o 
   1  10   7      361.42      328.06     10.69 o 
   2  10   7       27.58       30.62      5.47 o 
   3  10   7      142.20      169.18     11.33 o 
   4  10   7        6.29        8.00      5.92 o 
   5  10   7      195.26      214.57     13.95 o 
   6  10   7      121.33      113.84     11.09 o 
   7  10   7        0.01        2.88      9.95 o 
   8  10   7        4.01       23.93     11.76 o 
   9  10   7        3.24        0.89     11.52 o 
   1  11   7       58.79       63.98      4.95 o 
   2  11   7      117.70      137.47     10.25 o 
   3  11   7       34.42       32.96      7.89 o 
   4  11   7      187.91      170.77     10.21 o 
   5  11   7       61.53       60.40      7.66 o 
   6  11   7       12.87        8.89      7.01 o 
   7  11   7       54.28       39.50      9.63 o 
   8  11   7        6.15      -11.80     11.80 o 
   0  12   7      368.37      323.32      9.56 o 
   1  12   7       98.84       95.80      5.60 o 
   2  12   7       10.38        8.53      4.63 o 
   3  12   7       12.46        4.79      4.99 o 
   4  12   7      165.42      163.67      8.92 o 
   5  12   7       45.80       34.92      7.31 o 
   6  12   7       16.66       21.19      7.12 o 
   7  12   7       18.58       21.75      9.97 o 
   8  12   7        0.25        3.84     12.76 o 
   1  13   7       80.42       85.83      7.82 o 
   2  13   7      374.33      369.65      8.53 o 
   3  13   7       23.45       18.72      5.07 o 
   4  13   7        0.43        3.11      5.95 o 
   5  13   7       14.84       21.50      7.83 o 
   6  13   7       10.07        2.11      6.64 o 
   7  13   7        2.69        9.37     10.59 o 
   0  14   7      664.14      612.70     13.07 o 
   1  14   7       22.39       26.30      7.09 o 
   2  14   7       54.09       51.37      6.74 o 
   3  14   7       15.55       15.77      5.63 o 
   4  14   7        5.39        8.64      5.88 o 
   5  14   7       23.54       35.72      6.40 o 
   6  14   7        0.07       10.30     10.18 o 
   7  14   7       11.04       10.29     12.10 o 
   1  15   7       18.33       19.97      6.24 o 
   2  15   7       19.01       17.81      5.41 o 
   3  15   7        2.60        8.01      7.18 o 
   4  15   7        0.72        6.60      7.59 o 
   5  15   7       38.28       42.75     10.78 o 
   6  15   7        0.38       13.66     14.28 o 
   0  16   7       37.25       30.37     16.86 o 
   1  16   7       44.39       56.84      8.05 o 
   2  16   7        6.41       11.66      5.69 o 
   3  16   7        8.55       14.34      7.78 o 
   4  16   7        7.22        4.20      9.70 o 
   5  16   7        8.35       32.47     14.45 o 
   1  17   7       28.52       46.89     13.86 o 
   2  17   7       29.81       31.72      8.69 o 
   3  17   7       59.85       70.54     13.06 o 
   4  17   7        1.75       78.69     41.34 o 
   0  18   7        4.39       40.15     41.70 o 
   1  18   7        2.75        6.74     10.61 o 
   0   0   8      254.52      219.33     10.56 o 
   1   0   8      230.42      251.86      6.52 o 
   2   0   8       29.06       32.90      3.87 o 
   3   0   8     2137.25     2087.86     20.48 o 
   4   0   8      101.88       94.34      8.49 o 
   5   0   8      390.45      383.41     15.05 o 
   6   0   8       58.71       76.24      8.46 o 
   7   0   8        0.04       -6.60      9.55 o 
   8   0   8        0.78       -1.79      9.32 o 
   9   0   8      117.94      107.88     16.34 o 
  10   0   8      129.63      105.39     23.46 o 
  11   0   8        5.42       23.55     12.10 o 
   1   1   8      537.54      493.66      6.73 o 
   2   1   8       64.51       62.40      3.65 o 
   3   1   8       99.18      100.87      4.03 o 
   4   1   8       14.20       17.21      3.86 o 
   5   1   8      354.76      375.20      8.51 o 
   6   1   8       65.36       76.36      7.50 o 
   7   1   8        0.27       -3.87      5.55 o 
   8   1   8      428.20      434.42     10.59 o 
   9   1   8        7.06       12.38      7.46 o 
  10   1   8        4.98       12.64      8.66 o 
  11   1   8        0.11        4.35      8.09 o 
   0   2   8     1951.54     1956.41     24.66 o 
   1   2   8       53.92       63.09      4.14 o 
   2   2   8     3113.71     2978.63     18.58 o 
   3   2   8     1551.15     1529.16     13.81 o 
   4   2   8        0.07       -1.84      3.76 o 
   5   2   8      448.31      436.72      9.24 o 
   6   2   8        2.56        9.68      6.16 o 
   7   2   8      196.09      232.56     11.90 o 
   8   2   8       13.87       12.04      6.31 o 
   9   2   8        3.85       -0.23      6.68 o 
  10   2   8       31.55       21.04      9.34 o 
  11   2   8        5.44       11.69      9.40 o 
   1   3   8      963.81      945.50      8.82 o 
   2   3   8       17.08       13.62      2.16 o 
   3   3   8      528.24      503.25      7.66 o 
   4   3   8        1.25       -3.31      3.37 o 
   5   3   8        2.04        6.03      4.78 o 
   6   3   8       29.16       26.73      5.69 o 
   7   3   8       21.79       19.01      5.99 o 
   8   3   8       13.67        9.32      6.42 o 
   9   3   8       33.25       26.93      7.84 o 
  10   3   8       56.62       58.99     10.36 o 
  11   3   8        0.71      -14.38     20.01 o 
   0   4   8     4725.81     4442.59     39.91 o 
   1   4   8      764.95      738.03      7.78 o 
   2   4   8     1029.03      986.20      8.85 o 
   3   4   8       36.19       32.25      4.48 o 
   4   4   8     3160.85     3058.37     21.17 o 
   5   4   8       54.97       63.35      5.12 o 
   6   4   8      529.79      548.95     10.59 o 
   7   4   8       38.73       39.95      6.24 o 
   8   4   8       20.58       11.15      6.35 o 
   9   4   8        3.50        1.19      6.20 o 
  10   4   8        6.43        2.93      7.61 o 
   1   5   8       50.99       65.25      3.21 o 
   2   5   8       66.72       78.00      3.33 o 
   3   5   8        3.00       -0.25      3.37 o 
   4   5   8     1935.76     2099.78     42.38 o 
   5   5   8       15.89       10.87      3.54 o 
   6   5   8      164.43      170.62      9.75 o 
   7   5   8       49.49       43.00      6.47 o 
   8   5   8      260.72      255.40      9.24 o 
   9   5   8        0.90       -1.80      5.71 o 
  10   5   8        1.89        3.42      8.08 o 
   0   6   8        3.16        2.24      4.31 o 
   1   6   8     1545.26     1512.45     10.61 o 
   2   6   8       17.14       25.06      5.03 o 
   3   6   8      117.84       96.79      6.95 o 
   4   6   8       67.35       70.85      3.85 o 
   5   6   8        3.26        0.33      4.25 o 
   6   6   8     1873.18     1942.43     21.43 o 
   7   6   8      234.44      244.69      9.00 o 
   8   6   8        8.19        2.50      5.00 o 
   9   6   8        4.30       -1.11      7.14 o 
  10   6   8        5.07        7.89      8.05 o 
   1   7   8      169.10      213.53      5.06 o 
   2   7   8       14.91       17.98      5.43 o 
   3   7   8      247.33      253.09     10.50 o 
   4   7   8     1008.50     1026.20     15.03 o 
   5   7   8      132.66      128.86      8.65 o 
   6   7   8       79.38       87.28      6.48 o 
   7   7   8        5.37        4.39      4.69 o 
   8   7   8      115.66      110.21     10.29 o 
   9   7   8       32.47       27.75      9.16 o 
  10   7   8       24.73       40.96     16.07 o 
   0   8   8       10.23        6.16      5.49 o 
   1   8   8      341.66      335.70      4.72 o 
   2   8   8       52.10       64.04      6.29 o 
   3   8   8        8.13        5.63      5.43 o 
   4   8   8       36.35       41.00      9.01 o 
   5   8   8        3.56        2.98      7.22 o 
   6   8   8      165.43      166.90     15.65 o 
   7   8   8       44.52       36.57      8.12 o 
   8   8   8       46.27       42.54      7.58 o 
   9   8   8        1.12        4.00     10.40 o 
  10   8   8        3.21        7.44     30.01 o 
   1   9   8       61.67       53.05      3.57 o 
   2   9   8      207.36      219.51      8.44 o 
   3   9   8      154.43      176.18      8.76 o 
   4   9   8        1.04       -1.11      7.65 o 
   5   9   8       16.68        9.52      9.47 o 
   6   9   8       20.47       19.54     10.81 o 
   7   9   8      109.90       84.73     11.58 o 
   8   9   8       21.76       20.06      9.44 o 
   9   9   8       27.94       20.42     10.69 o 
   0  10   8     1022.21     1086.20     12.70 o 
   1  10   8      325.09      291.40     13.22 o 
   2  10   8        9.94       11.38      5.23 o 
   3  10   8      254.90      250.51      9.62 o 
   4  10   8       26.24       15.42      6.31 o 
   5  10   8      283.15      303.82     13.77 o 
   6  10   8      104.76       87.49     13.78 o 
   7  10   8        0.76        9.23      8.39 o 
   8  10   8        3.28       -0.91      8.50 o 
   9  10   8        0.39       28.90     16.11 o 
   1  11   8      104.76      104.66      5.29 o 
   2  11   8       26.72       23.91      4.96 o 
   3  11   8      108.49      129.98      8.41 o 
   4  11   8      219.50      209.95      9.43 o 
   5  11   8        6.43        4.73      5.91 o 
   6  11   8       31.09       27.70      9.46 o 
   7  11   8        0.82        1.73      7.75 o 
   8  11   8        2.32       12.14      9.46 o 
   0  12   8        8.76        6.97      5.82 o 
   1  12   8        1.16        2.06      4.00 o 
   2  12   8       78.05       65.51      6.66 o 
   3  12   8        1.79       -3.95      5.82 o 
   4  12   8        5.21        1.07      5.43 o 
   5  12   8      255.18      265.84     10.94 o 
   6  12   8        2.37       -5.89      8.15 o 
   7  12   8       48.14       15.30     12.14 o 
   8  12   8       33.66       25.00      9.97 o 
   1  13   8      173.19      180.04      6.81 o 
   2  13   8       48.02       45.63      7.65 o 
   3  13   8        7.84       17.91      7.28 o 
   4  13   8        1.96        4.91      6.25 o 
   5  13   8        0.86       -2.61      7.26 o 
   6  13   8        5.03        3.78      7.39 o 
   7  13   8       15.07       15.46      9.49 o 
   0  14   8       58.94       74.09      6.15 o 
   1  14   8       18.86        8.36      5.90 o 
   2  14   8       55.10       46.93      6.62 o 
   3  14   8        1.43        8.87      6.91 o 
   4  14   8        8.42       13.26      7.63 o 
   5  14   8        0.10       12.18      7.62 o 
   6  14   8        0.31        6.06      9.90 o 
   7  14   8       17.31        7.74     18.66 o 
   1  15   8       22.44        3.55      6.38 o 
   2  15   8        0.50        4.38      6.56 o 
   3  15   8       19.58       23.64      7.53 o 
   4  15   8       12.92       16.30      8.36 o 
   5  15   8        0.21        4.65      7.96 o 
   6  15   8        0.21       -1.34     12.81 o 
   0  16   8       13.76       -6.70     13.10 o 
   1  16   8        0.07        8.96      6.50 o 
   2  16   8        3.53        2.33      7.69 o 
   3  16   8        0.90       18.22      8.29 o 
   4  16   8        0.04       11.78      6.82 o 
   5  16   8        4.76       20.57     15.47 o 
   1  17   8        0.59       18.64     13.09 o 
   2  17   8        0.38       16.65      8.49 o 
   3  17   8        0.09       -6.57     11.46 o 
   0  18   8        0.07       36.39     27.12 o 
   1   1   9      566.68      518.54      6.82 o 
   2   1   9      127.12      133.95      4.14 o 
   3   1   9     4153.49     4258.34     25.55 o 
   4   1   9     1852.92     1812.27     15.17 o 
   5   1   9       23.46       22.85      5.91 o 
   6   1   9        8.28        6.52      5.20 o 
   7   1   9        3.10        1.14      5.58 o 
   8   1   9       81.00       91.04      7.82 o 
   9   1   9       62.56       63.88      8.08 o 
  10   1   9       28.99       19.87      8.90 o 
  11   1   9        0.68       11.67     12.04 o 
   0   2   9      187.41      165.41      6.66 o 
   1   2   9     1258.44     1245.80     11.48 o 
   2   2   9      596.17      605.98      6.51 o 
   3   2   9      961.00      891.67      8.06 o 
   4   2   9      150.46      192.82      7.29 o 
   5   2   9       95.06       89.13      6.46 o 
   6   2   9       73.55       84.16      7.69 o 
   7   2   9      575.29      580.38     11.51 o 
   8   2   9       87.58       88.74      6.99 o 
   9   2   9        0.01        1.65      5.89 o 
  10   2   9        2.11       -4.20      6.96 o 
  11   2   9        6.80       -4.50     31.82 o 
   1   3   9      211.40      232.57      5.62 o 
   2   3   9       31.79       39.66      3.62 o 
   3   3   9       70.42       71.80      4.84 o 
   4   3   9     1996.29     1928.78     16.35 o 
   5   3   9        8.36       10.80      3.87 o 
   6   3   9     1021.43      993.25     14.30 o 
   7   3   9      174.62      185.66      7.21 o 
   8   3   9        8.95        3.49      4.98 o 
   9   3   9       76.40       57.65      6.82 o 
  10   3   9       63.74       43.71      9.97 o 
   0   4   9     3673.24     3594.81     38.14 o 
   1   4   9      765.12      744.29      8.56 o 
   2   4   9      710.42      729.28      7.90 o 
   3   4   9       76.33       88.69      6.24 o 
   4   4   9       10.21       16.67      5.39 o 
   5   4   9        0.53        0.07      3.43 o 
   6   4   9      516.21      524.44     21.27 o 
   7   4   9       47.56       51.53      7.08 o 
   8   4   9       19.20       28.02      6.02 o 
   9   4   9        6.36        7.04      6.20 o 
  10   4   9       29.28       25.10      8.98 o 
   1   5   9     3102.67     3222.45     22.54 o 
   2   5   9      575.72      603.45      7.64 o 
   3   5   9       44.08       48.66      4.60 o 
   4   5   9      133.19      125.54      6.15 o 
   5   5   9       56.55       53.24      4.19 o 
   6   5   9      270.83      306.19     10.70 o 
   7   5   9        0.81        2.21      4.35 o 
   8   5   9      126.43      107.01      7.51 o 
   9   5   9       18.10       19.60      7.42 o 
  10   5   9        0.06       25.00     12.62 o 
   0   6   9       83.07       76.49      4.83 o 
   1   6   9      258.81      326.90      5.72 o 
   2   6   9     1482.70     1445.97     12.64 o 
   3   6   9        6.81        8.62      2.36 o 
   4   6   9       88.80       92.10      5.32 o 
   5   6   9      209.50      225.21      7.21 o 
   6   6   9      157.46      173.82     11.13 o 
   7   6   9        3.61        2.59      3.99 o 
   8   6   9        1.59        0.20      6.45 o 
   9   6   9        6.21       10.64      7.94 o 
  10   6   9        0.00        6.27     10.08 o 
   1   7   9        5.07        8.31      2.97 o 
   2   7   9      238.27      248.46      8.68 o 
   3   7   9      133.74      125.46      7.06 o 
   4   7   9      436.45      480.53     21.14 o 
   5   7   9      409.26      391.26     10.62 o 
   6   7   9        1.02        6.24      5.40 o 
   7   7   9       87.63       96.13      9.68 o 
   8   7   9       72.25       42.41      7.48 o 
   9   7   9        2.18       16.18      7.38 o 
  10   7   9       19.08       40.90     11.88 o 
   0   8   9       75.14       66.52      6.85 o 
   1   8   9        0.13        0.31      2.62 o 
   2   8   9      186.45      191.03      7.33 o 
   3   8   9      231.44      210.34      7.64 o 
   4   8   9       30.34       24.11      8.94 o 
   5   8   9       62.45       57.32     10.87 o 
   6   8   9      588.11      609.22     17.76 o 
   7   8   9       29.15       21.36      6.17 o 
   8   8   9       12.21       13.59      6.86 o 
   9   8   9       20.62       37.36     11.46 o 
   1   9   9       82.60       71.74      4.67 o 
   2   9   9        1.07       -0.58      4.86 o 
   3   9   9        3.04       -1.82      5.48 o 
   4   9   9      216.45      199.62     10.41 o 
   5   9   9        6.67       10.34      7.78 o 
   6   9   9        8.81       14.58      9.22 o 
   7   9   9      139.61      126.51     12.59 o 
   8   9   9       58.49       58.10     15.80 o 
   9   9   9       27.43       29.68     12.01 o 
   0  10   9      530.62      588.49     20.88 o 
   1  10   9      238.26      234.57      8.27 o 
   2  10   9        2.13        3.45      6.67 o 
   3  10   9      148.40      138.28     10.71 o 
   4  10   9        6.83       16.54      6.56 o 
   5  10   9      340.18      360.85     12.75 o 
   6  10   9        3.16        1.80      8.30 o 
   7  10   9       22.82       29.02      9.66 o 
   8  10   9       22.96        9.08     12.37 o 
   9  10   9       13.53       21.93     12.45 o 
   1  11   9        0.61       -0.61      3.60 o 
   2  11   9      114.58      138.14      9.44 o 
   3  11   9      134.76      133.87      8.05 o 
   4  11   9        4.72       11.35      5.95 o 
   5  11   9      174.11      181.28     10.43 o 
   6  11   9       20.14       27.04      8.50 o 
   7  11   9       45.33       18.84      9.92 o 
   8  11   9       19.50       18.81     11.65 o 
   0  12   9       65.70       92.42      6.82 o 
   1  12   9       28.84       21.26      4.86 o 
   2  12   9        1.49        4.25      5.40 o 
   3  12   9      208.13      222.94     10.96 o 
   4  12   9       10.73       11.08      6.36 o 
   5  12   9        7.43        6.47      6.39 o 
   6  12   9        0.27        2.97      6.54 o 
   7  12   9       32.88       21.53      9.79 o 
   8  12   9       17.74       27.06     13.71 o 
   1  13   9      349.55      355.72      9.55 o 
   2  13   9       33.84       48.70      6.57 o 
   3  13   9        6.51        9.07      7.08 o 
   4  13   9        0.61        2.34      5.72 o 
   5  13   9        7.29       -0.73      5.30 o 
   6  13   9       29.09        7.49      8.01 o 
   7  13   9        0.25       -3.85      8.32 o 
   0  14   9       13.12       14.29      4.39 o 
   1  14   9        0.16        0.11      4.45 o 
   2  14   9       11.63       12.09      5.55 o 
   3  14   9        0.04        8.79      6.49 o 
   4  14   9        0.04        1.46      6.87 o 
   5  14   9        0.05       -0.41      7.47 o 
   6  14   9       32.17       38.73     11.19 o 
   1  15   9        7.90        6.44      5.65 o 
   2  15   9       51.96       46.95      7.81 o 
   3  15   9        0.28        4.44      6.14 o 
   4  15   9       22.39       26.06      8.95 o 
   5  15   9        0.24       -4.03     10.60 o 
   6  15   9        1.62       11.71     21.65 o 
   0  16   9        1.28        3.98     10.78 o 
   1  16   9        3.61        1.38      8.40 o 
   2  16   9       82.76       94.98      9.67 o 
   3  16   9        0.41        1.65      6.76 o 
   4  16   9        1.68       15.28      9.21 o 
   5  16   9        0.12      -19.55     40.52 o 
   1  17   9        9.66       24.02     11.86 o 
   2  17   9       14.67       17.73      9.87 o 
   3  17   9        9.23       19.29      8.42 o 
   0   0  10     6216.42     6335.40     93.86 o 
   1   0  10     9728.77     9246.13     99.34 o 
   2   0  10        0.52       24.97      5.18 o 
   3   0  10     1943.31     1792.81     16.63 o 
   4   0  10     4506.00     4554.32     39.46 o 
   5   0  10      694.63      737.83     19.42 o 
   6   0  10       18.99       18.35      8.74 o 
   7   0  10       18.75        9.80     10.64 o 
   8   0  10       63.16       69.17     10.98 o 
   9   0  10      212.63      187.63     19.81 o 
  10   0  10        7.52        3.34      9.99 o 
   1   1  10       49.44       54.88      5.10 o 
   2   1  10     5082.21     5212.14     34.01 o 
   3   1  10     3923.77     3917.37     25.85 o 
   4   1  10      723.89      763.23      9.97 o 
   5   1  10        1.97       -4.06      5.41 o 
   6   1  10       70.42       87.23      7.25 o 
   7   1  10      342.63      339.60     12.67 o 
   8   1  10        0.04        7.78      5.99 o 
   9   1  10        0.00        3.08      6.19 o 
  10   1  10       12.45       12.65      7.93 o 
   0   2  10     6363.22     6237.74     74.01 o 
   1   2  10      468.33      448.69      7.55 o 
   2   2  10      236.58      275.11      6.63 o 
   3   2  10       81.50       93.04      5.03 o 
   4   2  10      316.46      316.43      9.33 o 
   5   2  10      309.88      336.43      9.59 o 
   6   2  10      403.86      404.47      8.56 o 
   7   2  10      192.41      211.32      9.52 o 
   8   2  10       26.48       20.31      6.70 o 
   9   2  10        9.17       12.64      7.00 o 
  10   2  10        0.28        7.38      7.96 o 
   1   3  10       17.31       23.98      4.64 o 
   2   3  10       14.47       18.30      2.89 o 
   3   3  10       62.55       61.40      4.90 o 
   4   3  10      597.73      625.54     11.36 o 
   5   3  10      124.07      124.18      6.77 o 
   6   3  10        1.53        2.43      5.68 o 
   7   3  10       14.16       17.05      6.21 o 
   8   3  10      126.47      131.06      7.92 o 
   9   3  10       89.42       95.53     11.17 o 
  10   3  10        7.02        2.92      7.26 o 
   0   4  10      570.18      579.27     10.87 o 
   1   4  10     1701.03     1735.06     14.08 o 
   2   4  10     2014.17     1940.06     30.20 o 
   3   4  10      138.19      125.89      5.36 o 
   4   4  10        6.71        5.99      5.44 o 
   5   4  10      308.27      315.00      7.21 o 
   6   4  10       68.58       73.90      6.57 o 
   7   4  10      420.30      466.01     10.38 o 
   8   4  10       10.80        5.62      7.48 o 
   9   4  10        0.07        2.43      6.91 o 
  10   4  10        0.90        6.34      8.26 o 
   1   5  10     2269.00     2419.35     26.17 o 
   2   5  10       10.71        8.33      3.70 o 
   3   5  10      194.87      205.29      7.62 o 
   4   5  10      301.06      288.13      7.96 o 
   5   5  10      151.17      180.18      8.87 o 
   6   5  10       86.18       98.80      5.33 o 
   7   5  10       46.59       42.87      6.25 o 
   8   5  10        1.46        3.45      6.24 o 
   9   5  10        0.88       11.41      9.04 o 
  10   5  10       36.03       21.53      9.22 o 
   0   6  10      205.79      185.00      8.20 o 
   1   6  10      257.87      289.63      7.10 o 
   2   6  10      108.86       94.49      6.97 o 
   3   6  10      379.98      408.11      8.13 o 
   4   6  10      196.49      201.35      9.47 o 
   5   6  10       72.19       80.80      6.41 o 
   6   6  10      142.24      142.31     12.02 o 
   7   6  10       18.21       20.49      4.33 o 
   8   6  10      162.25      178.01      8.72 o 
   9   6  10       44.44       46.11      8.75 o 
  10   6  10        1.52       11.71      8.64 o 
   1   7  10       42.11       40.70      3.57 o 
   2   7  10        0.24        1.65      2.50 o 
   3   7  10       60.95       49.32      6.80 o 
   4   7  10       29.02       39.68      7.81 o 
   5   7  10      240.14      252.96      6.06 o 
   6   7  10      836.35      837.21     14.46 o 
   7   7  10       85.30       76.71      6.81 o 
   8   7  10       53.18       38.68      8.42 o 
   9   7  10        4.41        3.14      8.05 o 
  10   7  10        0.86       39.17     15.77 o 
   0   8  10      746.44      718.39     10.50 o 
   1   8  10      158.94      173.62      6.77 o 
   2   8  10      121.21      136.10      6.62 o 
   3   8  10      160.64      179.66      9.26 o 
   4   8  10      367.53      354.00     12.46 o 
   5   8  10      524.87      518.72     14.96 o 
   6   8  10        1.83       -4.30      8.78 o 
   7   8  10       22.57       16.98      5.29 o 
   8   8  10        0.00        3.57      7.04 o 
   9   8  10        3.42       10.13     10.88 o 
   1   9  10      286.41      280.26      5.67 o 
   2   9  10      424.29      389.34      9.90 o 
   3   9  10      300.24      317.46      8.88 o 
   4   9  10      283.39      305.58     12.28 o 
   5   9  10      179.09      198.16     11.82 o 
   6   9  10      152.39      173.80     15.19 o 
   7   9  10        9.72        9.96      9.22 o 
   8   9  10      113.15      130.93     21.69 o 
   9   9  10        4.31        8.70     11.95 o 
   0  10  10        0.07       -3.85      6.63 o 
   1  10  10       13.48       13.27      2.75 o 
   2  10  10      297.44      298.35      9.52 o 
   3  10  10      120.72      136.51      7.85 o 
   4  10  10       50.81       57.70      8.34 o 
   5  10  10        0.01       -9.31     10.30 o 
   6  10  10       60.28       62.31     15.32 o 
   7  10  10        6.63        6.18     10.03 o 
   8  10  10       23.93       25.57     11.07 o 
   9  10  10        2.14       -4.22     11.05 o 
   1  11  10        2.27        2.57      4.71 o 
   2  11  10      113.61      109.54      8.48 o 
   3  11  10       57.86       50.50      7.12 o 
   4  11  10        2.00       -5.34      6.72 o 
   5  11  10        3.88        3.52      7.76 o 
   6  11  10       68.85       59.32     11.96 o 
   7  11  10       13.39       18.42     12.85 o 
   8  11  10        5.91       15.46     11.36 o 
   0  12  10      573.40      486.50     16.29 o 
   1  12  10      238.69      257.63      8.16 o 
   2  12  10       92.26       88.70      8.40 o 
   3  12  10       24.54       20.17      6.79 o 
   4  12  10       24.07       17.68      8.23 o 
   5  12  10        4.37        6.19      7.08 o 
   6  12  10       40.04       27.85      8.95 o 
   7  12  10        1.17       10.86     11.36 o 
   8  12  10        4.91       24.61     12.17 o 
   1  13  10       44.90       33.47      5.90 o 
   2  13  10       21.13       16.42      6.11 o 
   3  13  10        4.68       -2.45      5.33 o 
   4  13  10       46.86       32.81      7.72 o 
   5  13  10        6.04       10.01      7.10 o 
   6  13  10        1.81        6.36      7.99 o 
   7  13  10        9.98       10.74     10.56 o 
   0  14  10       40.17       26.91      5.83 o 
   1  14  10        1.39        1.38      3.99 o 
   2  14  10        0.09        4.26      6.45 o 
   3  14  10        0.00        2.00      5.27 o 
   4  14  10       41.83       39.03      7.00 o 
   5  14  10        0.54       -1.15      6.59 o 
   6  14  10       21.77       39.32     15.41 o 
   1  15  10        9.85        3.93      6.26 o 
   2  15  10        0.32       12.27      5.66 o 
   3  15  10        0.43        3.74      5.97 o 
   4  15  10        1.75        4.01      6.42 o 
   5  15  10        0.66        2.16      7.95 o 
   0  16  10        3.23       13.98     10.77 o 
   1  16  10        3.10       15.35     11.44 o 
   2  16  10        0.45       10.50      7.46 o 
   3  16  10        2.07       17.14      7.78 o 
   4  16  10        8.68       23.78     11.26 o 
   1  17  10        1.07       -2.49      8.34 o 
   2  17  10       20.43       21.60     10.88 o 
   3  17  10        0.30       19.67     16.87 o 
   1   1  11     1676.25     1701.72     13.80 o 
   2   1  11       35.68       35.47      3.92 o 
   3   1  11     2774.64     2691.17     20.27 o 
   4   1  11       48.16       31.36      3.61 o 
   5   1  11      385.61      399.34      9.22 o 
   6   1  11      214.86      225.48      9.69 o 
   7   1  11        8.86        2.73      5.63 o 
   8   1  11        9.70       11.20      6.27 o 
   9   1  11        6.64        9.92      6.96 o 
  10   1  11       14.13        8.76      7.02 o 
   0   2  11     2345.08     2108.67     24.37 o 
   1   2  11       27.66       29.37      4.10 o 
   2   2  11     2510.55     2619.44     18.81 o 
   3   2  11      163.02      157.87      5.21 o 
   4   2  11       18.76       20.98      4.42 o 
   5   2  11       68.07       68.01      5.87 o 
   6   2  11       15.53       17.90      5.84 o 
   7   2  11       10.85        2.79      5.54 o 
   8   2  11        1.14        2.78      5.27 o 
   9   2  11        2.29        0.59      6.82 o 
  10   2  11        0.17       -2.71      7.10 o 
   1   3  11      383.10      385.61      7.54 o 
   2   3  11      525.98      576.98      7.35 o 
   3   3  11      243.00      277.56      5.26 o 
   4   3  11      198.61      212.83      7.34 o 
   5   3  11      122.42      136.95      6.70 o 
   6   3  11       37.77       38.70      6.22 o 
   7   3  11      165.93      156.13      8.42 o 
   8   3  11        0.00       -3.36      5.22 o 
   9   3  11        6.89        5.84      6.24 o 
  10   3  11       22.84       28.50      9.86 o 
   0   4  11       77.42       96.65      7.85 o 
   1   4  11      144.57      140.22      7.71 o 
   2   4  11      270.10      259.87      4.79 o 
   3   4  11      229.71      238.66      7.36 o 
   4   4  11       60.54       60.96      6.05 o 
   5   4  11       25.83       24.12      6.82 o 
   6   4  11       44.61       45.28      5.37 o 
   7   4  11       34.37       28.57      6.91 o 
   8   4  11      181.20      207.43     13.17 o 
   9   4  11        0.93        4.37      6.20 o 
  10   4  11        9.23       14.48      8.42 o 
   1   5  11       45.83       59.18      4.39 o 
   2   5  11        0.08        0.78      3.37 o 
   3   5  11        3.25       -0.99      3.32 o 
   4   5  11       34.34       36.97      5.95 o 
   5   5  11       17.46       15.14      5.74 o 
   6   5  11      819.73      805.35     13.09 o 
   7   5  11      138.34      133.96      6.68 o 
   8   5  11       63.30       54.48      8.45 o 
   9   5  11       70.98       77.26     13.77 o 
  10   5  11       12.50       -0.36      9.84 o 
   0   6  11     1365.83     1395.91     16.94 o 
   1   6  11      165.34      195.45      5.63 o 
   2   6  11        0.28       -3.59      3.59 o 
   3   6  11      139.12      142.28      6.03 o 
   4   6  11      252.42      233.11      6.26 o 
   5   6  11      729.06      726.47     12.22 o 
   6   6  11      512.62      526.86     17.18 o 
   7   6  11       82.13       88.78      7.57 o 
   8   6  11       97.97      102.70     10.15 o 
   9   6  11       14.45       20.37      7.12 o 
  10   6  11        0.01       27.05     15.95 o 
   1   7  11       74.84       83.07      4.07 o 
   2   7  11      214.10      225.83      6.76 o 
   3   7  11        6.31        8.90      5.84 o 
   4   7  11      217.16      237.47     12.52 o 
   5   7  11      317.50      340.36      9.43 o 
   6   7  11       27.47       29.80      5.60 o 
   7   7  11      108.36      112.71      8.60 o 
   8   7  11      113.99       80.49      9.07 o 
   9   7  11        2.25       22.62     11.95 o 
   0   8  11      152.93      157.63      7.90 o 
   1   8  11        0.00        4.49      3.08 o 
   2   8  11       79.85       64.62      6.20 o 
   3   8  11        5.55        9.81      6.04 o 
   4   8  11       29.15       22.41      8.32 o 
   5   8  11      366.23      372.56     13.68 o 
   6   8  11      118.86      116.45     12.17 o 
   7   8  11       60.58       66.71      5.87 o 
   8   8  11        1.56       -2.15     11.00 o 
   9   8  11       62.69       53.36     13.62 o 
   1   9  11      277.40      267.46      5.22 o 
   2   9  11      133.20      130.23      7.54 o 
   3   9  11      577.28      583.31     12.65 o 
   4   9  11      114.47      135.58     10.70 o 
   5   9  11        0.00       -3.89      8.82 o 
   6   9  11        0.26        2.37      8.85 o 
   7   9  11       74.66       90.78     14.33 o 
   8   9  11        4.48       -0.96     11.32 o 
   9   9  11        0.44        8.40     12.19 o 
   0  10  11      248.42      230.02      9.54 o 
   1  10  11       29.22       35.73      4.24 o 
   2  10  11       60.11       72.02      9.24 o 
   3  10  11        0.20        0.12      5.77 o 
   4  10  11        0.62       -1.43      7.51 o 
   5  10  11       37.81       35.41     10.44 o 
   6  10  11       51.45       42.63     10.75 o 
   7  10  11        0.86        7.97      9.68 o 
   8  10  11        3.91       -5.16     12.29 o 
   1  11  11       28.25       33.54      6.51 o 
   2  11  11        3.41       -0.65      6.00 o 
   3  11  11       22.11       27.06      7.19 o 
   4  11  11      110.67      102.89     10.60 o 
   5  11  11        9.31        8.35      7.06 o 
   6  11  11        9.23        4.18      9.10 o 
   7  11  11        0.03       15.38      9.49 o 
   8  11  11       23.35       16.46     12.39 o 
   0  12  11       94.86       73.23      7.21 o 
   1  12  11        3.70        0.92      4.34 o 
   2  12  11        0.54        4.69      7.39 o 
   3  12  11      105.86      104.67      8.97 o 
   4  12  11        7.01        2.49      8.19 o 
   5  12  11       27.53       20.80      9.22 o 
   6  12  11       61.26       54.53      9.38 o 
   7  12  11        0.56        5.10      9.32 o 
   1  13  11      184.74      188.65      7.33 o 
   2  13  11        2.74        5.55      5.59 o 
   3  13  11        0.99       -0.34      5.71 o 
   4  13  11        9.64       12.66      8.12 o 
   5  13  11        6.24       12.02      8.09 o 
   6  13  11        3.28        9.17      9.90 o 
   7  13  11        1.96       -9.46      9.83 o 
   0  14  11        0.76        4.79      5.22 o 
   1  14  11        4.40        7.45      4.63 o 
   2  14  11        2.64        0.42      6.31 o 
   3  14  11        3.52       17.27      7.34 o 
   4  14  11       13.49       15.63      6.94 o 
   5  14  11        0.02        4.58      7.45 o 
   6  14  11        6.12        9.58      8.59 o 
   1  15  11        4.37        2.44      6.20 o 
   2  15  11        4.81       16.57      7.48 o 
   3  15  11        6.34       17.86      8.64 o 
   4  15  11       13.35        9.87      8.33 o 
   5  15  11        0.55       17.53     10.40 o 
   0  16  11       31.64       25.14      9.92 o 
   1  16  11       11.70       30.95     11.45 o 
   2  16  11       57.84       49.45      9.46 o 
   3  16  11        5.65       19.96      9.94 o 
   4  16  11        7.19        6.34      7.21 o 
   1  17  11       11.00       18.86      8.30 o 
   2  17  11        0.13       -0.13     10.25 o 
   0   0  12     5803.63     6089.76    102.67 o 
   1   0  12     3575.83     3794.27     89.91 o 
   2   0  12     2450.25     2485.06     26.17 o 
   3   0  12     2068.29     2115.40     22.79 o 
   4   0  12      134.95      158.48      7.73 o 
   5   0  12      922.28      920.02     18.60 o 
   6   0  12        1.51        3.42      9.95 o 
   7   0  12      200.95      215.91     23.80 o 
   8   0  12       35.64       36.00     12.46 o 
   9   0  12        5.52        1.04     12.66 o 
  10   0  12       19.25       16.25     13.00 o 
   1   1  12     1708.10     1759.96     14.16 o 
   2   1  12       81.21      110.26      5.29 o 
   3   1  12       32.35       20.82      3.85 o 
   4   1  12       36.88       35.03      4.13 o 
   5   1  12      404.31      420.95     10.29 o 
   6   1  12        1.35        3.85      5.80 o 
   7   1  12       39.55       39.86      5.65 o 
   8   1  12       32.33       27.39      7.75 o 
   9   1  12        6.90        6.06      8.55 o 
  10   1  12        0.07        6.26      9.51 o 
   0   2  12      551.96      460.80     10.17 o 
   1   2  12      157.20      207.61      6.47 o 
   2   2  12      654.92      663.79      8.34 o 
   3   2  12        3.07        7.98      3.44 o 
   4   2  12       31.51       43.10      5.14 o 
   5   2  12       19.46       23.10      5.03 o 
   6   2  12      181.57      177.79      8.89 o 
   7   2  12       69.05       61.74      7.91 o 
   8   2  12       25.32       19.13      6.46 o 
   9   2  12       35.45       22.29      8.12 o 
  10   2  12        0.11        1.47      7.59 o 
   1   3  12        0.84        2.93      3.86 o 
   2   3  12      404.72      405.05      6.29 o 
   3   3  12      129.73      130.86      5.16 o 
   4   3  12      433.83      405.20      8.88 o 
   5   3  12        4.51        8.95      6.85 o 
   6   3  12      422.54      450.23     10.99 o 
   7   3  12       34.44       44.03      6.56 o 
   8   3  12       14.21       14.36      7.83 o 
   9   3  12       40.52       57.46      9.25 o 
  10   3  12        0.27       13.47      9.66 o 
   0   4  12       90.15      100.05      6.74 o 
   1   4  12      629.79      629.48      8.81 o 
   2   4  12        5.82        3.21      3.46 o 
   3   4  12      125.41      137.41      6.29 o 
   4   4  12       24.39       21.44      6.47 o 
   5   4  12      140.12      143.16      8.78 o 
   6   4  12       59.83       58.12      5.64 o 
   7   4  12        3.96        7.67      5.27 o 
   8   4  12       37.15       24.62      7.02 o 
   9   4  12       40.47       33.17     10.53 o 
  10   4  12        7.88       16.80     12.53 o 
   1   5  12        0.63        3.28      3.92 o 
   2   5  12      132.52      138.62      6.54 o 
   3   5  12      304.90      279.97      6.92 o 
   4   5  12       18.15       13.64      4.74 o 
   5   5  12       29.81       32.80      7.68 o 
   6   5  12        3.52        1.28      5.31 o 
   7   5  12       72.03       72.06      5.23 o 
   8   5  12       68.51       62.50      9.80 o 
   9   5  12        8.96       15.98      7.91 o 
  10   5  12       17.48       13.84      9.00 o 
   0   6  12      548.48      577.56     13.70 o 
   1   6  12      124.87      149.36      4.94 o 
   2   6  12        3.21        7.25      4.22 o 
   3   6  12       58.49       70.82      4.93 o 
   4   6  12       70.28       78.24      6.79 o 
   5   6  12        0.07        2.63      4.84 o 
   6   6  12       36.11       37.64      6.79 o 
   7   6  12       89.48       88.41      7.83 o 
   8   6  12       43.04       44.76      9.28 o 
   9   6  12        3.82        1.73      8.04 o 
  10   6  12        3.63       23.03     16.87 o 
   1   7  12      233.29      246.50      5.99 o 
   2   7  12        6.22        0.88      3.27 o 
   3   7  12        3.38       10.85      3.76 o 
   4   7  12      155.57      145.64      4.87 o 
   5   7  12       10.81        8.12      3.83 o 
   6   7  12        0.85        5.09      4.85 o 
   7   7  12        9.97        2.00      5.42 o 
   8   7  12       82.43       61.39      9.32 o 
   9   7  12        4.20        7.80     10.54 o 
   0   8  12      405.96      331.84      9.85 o 
   1   8  12      701.29      674.09      7.84 o 
   2   8  12      185.99      168.61      7.60 o 
   3   8  12       70.68       96.03      8.94 o 
   4   8  12      250.91      285.34     10.27 o 
   5   8  12        1.88        4.57      7.65 o 
   6   8  12      333.35      354.00     20.81 o 
   7   8  12        1.54       -0.32      4.59 o 
   8   8  12       45.04       51.70     12.62 o 
   9   8  12       17.76       19.82     15.42 o 
   1   9  12       36.42       26.60      4.05 o 
   2   9  12        2.29        1.44      5.13 o 
   3   9  12       28.17       33.05      6.83 o 
   4   9  12      571.53      606.63     14.41 o 
   5   9  12       33.02       47.69     11.46 o 
   6   9  12       64.48       57.74     10.76 o 
   7   9  12       14.85       16.54     11.26 o 
   8   9  12       61.87       37.02     11.59 o 
   9   9  12       23.17        7.60     12.61 o 
   0  10  12       20.67       33.98      7.22 o 
   1  10  12       86.32       74.72      7.15 o 
   2  10  12        0.50        3.31      6.50 o 
   3  10  12       32.20       36.99      7.93 o 
   4  10  12       19.25       22.08      9.79 o 
   5  10  12      222.70      281.56     15.85 o 
   6  10  12      236.09      254.64     14.49 o 
   7  10  12       81.06       74.85     12.02 o 
   8  10  12       18.52       24.46     14.00 o 
   1  11  12        0.34        3.30      2.31 o 
   2  11  12      102.65       76.51      7.73 o 
   3  11  12       22.00       14.48      7.39 o 
   4  11  12       67.43       63.29     10.27 o 
   5  11  12       38.84       31.25      9.88 o 
   6  11  12       80.57       90.11     15.17 o 
   7  11  12       54.99       60.66     13.24 o 
   8  11  12       26.44        3.97     12.55 o 
   0  12  12      591.54      497.81     37.02 o 
   1  12  12       33.98       26.69      4.26 o 
   2  12  12       83.62       88.72      7.88 o 
   3  12  12        0.58       -2.33      7.49 o 
   4  12  12       29.83       21.44      9.11 o 
   5  12  12       18.65       17.64      9.88 o 
   6  12  12       36.19       25.66      8.65 o 
   7  12  12       40.56       61.50     24.63 o 
   1  13  12      193.73      169.61      6.93 o 
   2  13  12       53.06       37.58      6.99 o 
   3  13  12      153.02      193.52     14.27 o 
   4  13  12       36.58       26.31      8.51 o 
   5  13  12        1.09       -4.60     10.21 o 
   6  13  12        1.20       10.56     10.61 o 
   7  13  12        1.64       13.50     12.96 o 
   0  14  12        0.67       -1.67      4.29 o 
   1  14  12        0.26        3.95      5.85 o 
   2  14  12        2.43       -2.49      6.09 o 
   3  14  12       16.44       33.31      8.49 o 
   4  14  12        8.91       16.24      7.90 o 
   5  14  12       12.21       26.24     11.60 o 
   6  14  12       31.07       17.63      9.76 o 
   1  15  12        2.08        3.89      7.99 o 
   2  15  12        5.92        9.36      6.61 o 
   3  15  12        0.43        7.64      7.55 o 
   4  15  12       10.33       20.42      8.91 o 
   5  15  12        6.79       15.69      8.83 o 
   0  16  12       73.25       90.21     11.05 o 
   1  16  12        0.12        7.84      9.56 o 
   2  16  12        2.63       -1.76      7.99 o 
   3  16  12       44.78       51.43      8.26 o 
   4  16  12        9.05      -11.16     11.16 o 
   1  17  12       29.07       35.94     10.49 o 
   1   1  13     2070.18     2080.66     16.86 o 
   2   1  13        2.94        3.67      3.72 o 
   3   1  13        1.16        0.01      3.70 o 
   4   1  13       14.37        8.94      4.23 o 
   5   1  13       51.93       61.77      6.64 o 
   6   1  13      116.01      132.90      8.43 o 
   7   1  13        0.59        3.95      6.99 o 
   8   1  13        9.30       12.67      7.34 o 
   9   1  13        0.39        8.15      6.71 o 
  10   1  13        6.65        5.95      7.48 o 
   0   2  13     2366.27     2498.59     29.30 o 
   1   2  13      329.59      348.46     11.70 o 
   2   2  13        7.13        3.76      4.79 o 
   3   2  13      494.53      550.79      8.52 o 
   4   2  13      629.84      649.88      8.65 o 
   5   2  13       10.65       15.85      7.44 o 
   6   2  13      202.32      200.86      9.00 o 
   7   2  13       57.74       59.32      7.11 o 
   8   2  13      110.37       92.37      9.07 o 
   9   2  13        5.67       -1.15      6.68 o 
  10   2  13        0.26       13.63      8.65 o 
   1   3  13       26.63       35.29      4.52 o 
   2   3  13      311.71      328.59      6.45 o 
   3   3  13       31.83       41.70      3.91 o 
   4   3  13      745.43      677.65      9.95 o 
   5   3  13      360.48      390.84     11.82 o 
   6   3  13      642.68      628.74     12.79 o 
   7   3  13      177.02      187.01     10.13 o 
   8   3  13       46.59       42.28      7.41 o 
   9   3  13        0.26       -3.61      6.10 o 
  10   3  13        1.08       -3.52      8.69 o 
   0   4  13      776.13      853.37     15.34 o 
   1   4  13        2.91        7.35      4.75 o 
   2   4  13        3.52        5.68      3.28 o 
   3   4  13      325.66      330.79      8.75 o 
   4   4  13        0.13       -0.51      3.68 o 
   5   4  13      676.63      654.05     14.30 o 
   6   4  13       17.93       21.08      5.52 o 
   7   4  13       12.71       14.13      5.76 o 
   8   4  13       85.75       84.85      9.47 o 
   9   4  13       20.67       21.98      7.69 o 
  10   4  13        2.77        0.00      8.16 o 
   1   5  13      215.48      212.92      7.11 o 
   2   5  13       69.82       83.02      5.77 o 
   3   5  13      485.11      499.56      9.18 o 
   4   5  13      623.44      600.32     10.92 o 
   5   5  13        2.04        6.23      6.72 o 
   6   5  13        1.75        3.45      4.55 o 
   7   5  13       71.28       65.17      9.26 o 
   8   5  13      103.99       85.15      8.22 o 
   9   5  13        9.46       11.21      8.20 o 
  10   5  13       23.37       19.58      9.92 o 
   0   6  13      278.03      250.48      9.68 o 
   1   6  13      108.76      111.97      5.24 o 
   2   6  13      135.73      151.74      6.90 o 
   3   6  13       80.69       87.66      5.44 o 
   4   6  13      881.64      903.60     13.95 o 
   5   6  13       23.23       23.51      5.54 o 
   6   6  13        1.51       -4.18      6.09 o 
   7   6  13        9.00        5.78      7.54 o 
   8   6  13        3.91        9.31      7.15 o 
   9   6  13       14.73        8.69     10.07 o 
   1   7  13      204.03      230.85      5.57 o 
   2   7  13      673.66      664.60      9.76 o 
   3   7  13      107.32      112.91      6.42 o 
   4   7  13       18.44       21.45      3.76 o 
   5   7  13      168.80      184.30      9.42 o 
   6   7  13      146.71      141.80      7.95 o 
   7   7  13        1.45        7.63      6.06 o 
   8   7  13       84.83       99.41     15.86 o 
   9   7  13        8.00        5.78     13.01 o 
   0   8  13     1005.89      953.28     13.83 o 
   1   8  13       54.10       64.03      5.68 o 
   2   8  13       43.19       31.48      3.59 o 
   3   8  13      298.76      331.06     12.03 o 
   4   8  13       13.85        7.27      7.04 o 
   5   8  13       22.79       27.44      9.13 o 
   6   8  13       22.76       26.54      8.55 o 
   7   8  13        8.77        1.40      4.43 o 
   8   8  13        2.08       12.04     11.86 o 
   9   8  13       17.59        7.91     13.99 o 
   1   9  13        1.48        7.72      3.65 o 
   2   9  13        2.70        0.92      4.99 o 
   3   9  13      219.31      222.65      9.92 o 
   4   9  13        9.98        6.41      7.94 o 
   5   9  13       49.34       59.02     10.26 o 
   6   9  13       32.99       33.63      9.98 o 
   7   9  13       22.77       22.30     14.35 o 
   8   9  13        6.63       16.97     11.16 o 
   0  10  13      182.07      201.59     10.87 o 
   1  10  13       73.38       81.16      5.13 o 
   2  10  13       25.36       24.91      6.23 o 
   3  10  13        3.87       -1.67      6.87 o 
   4  10  13       95.25       87.80     10.89 o 
   5  10  13        0.84        5.91      7.85 o 
   6  10  13        3.62       -8.96      8.96 o 
   7  10  13        0.00       -9.41     10.79 o 
   8  10  13       76.49       41.57     12.08 o 
   1  11  13        7.60        3.41      2.61 o 
   2  11  13       34.62       20.71      6.06 o 
   3  11  13        0.29        4.80      7.00 o 
   4  11  13        2.57        8.14      9.07 o 
   5  11  13       60.27       53.39      9.24 o 
   6  11  13        9.67        3.25      8.70 o 
   7  11  13        0.06        8.20     12.41 o 
   8  11  13        0.73       -1.77      9.62 o 
   0  12  13       32.32       20.97      6.14 o 
   1  12  13       32.91       38.94      5.86 o 
   2  12  13       84.48       94.13      7.61 o 
   3  12  13       42.78       30.60      7.62 o 
   4  12  13       84.31       63.85     10.16 o 
   5  12  13       15.69       17.25      9.73 o 
   6  12  13       14.01       -3.83      8.63 o 
   7  12  13        1.83       17.88     12.75 o 
   1  13  13        1.75        3.75      5.74 o 
   2  13  13       33.60       32.96      7.85 o 
   3  13  13       69.09       55.88      9.60 o 
   4  13  13       23.09       10.24     10.10 o 
   5  13  13        0.12        1.77      9.29 o 
   6  13  13        1.08        9.15     11.80 o 
   0  14  13        5.37        7.78      7.35 o 
   1  14  13       20.20       25.74      5.69 o 
   2  14  13       45.02       47.07      7.67 o 
   3  14  13       44.68       26.60      7.21 o 
   4  14  13        5.33        1.13      8.37 o 
   5  14  13        1.24       14.05     11.50 o 
   6  14  13        5.73        9.11     10.81 o 
   1  15  13       27.78       21.76      8.06 o 
   2  15  13       39.38       32.41      8.02 o 
   3  15  13        6.76       11.34      7.68 o 
   4  15  13        2.28       16.26     11.09 o 
   5  15  13       12.00       16.85     17.31 o 
   0  16  13       40.02       33.24     15.43 o 
   1  16  13        0.39       18.09     12.63 o 
   2  16  13        0.24       16.99     10.79 o 
   3  16  13        1.64       13.49      7.97 o 
   0   0  14       41.01       35.36      9.61 o 
   1   0  14     2171.68     2295.87     34.92 o 
   2   0  14      114.07      122.95      7.34 o 
   3   0  14      208.41      247.99     14.21 o 
   4   0  14     2078.85     2070.94     28.60 o 
   5   0  14       16.89       16.23      6.73 o 
   6   0  14      801.00      800.32     23.84 o 
   7   0  14       64.66       62.62     11.78 o 
   8   0  14        4.85       -3.51      8.09 o 
   9   0  14       15.43       11.29     10.13 o 
  10   0  14        0.13       -0.96     10.73 o 
   1   1  14     1615.00     1700.29     15.10 o 
   2   1  14      410.89      463.26      7.26 o 
   3   1  14       83.45      100.04      6.04 o 
   4   1  14      382.12      398.91      8.64 o 
   5   1  14        5.14        6.64      5.34 o 
   6   1  14      296.56      305.13     12.83 o 
   7   1  14       10.49        0.79      6.12 o 
   8   1  14       14.62        5.91      6.36 o 
   9   1  14        7.87        8.65      6.91 o 
  10   1  14        0.45        3.48      7.91 o 
   0   2  14     1091.83     1279.63     20.34 o 
   1   2  14      876.79      848.81     13.42 o 
   2   2  14       14.49       26.92      5.12 o 
   3   2  14        5.44        7.06      4.38 o 
   4   2  14      293.23      307.36      7.08 o 
   5   2  14       46.96       47.66      7.12 o 
   6   2  14       11.54       18.41      6.85 o 
   7   2  14       25.65       30.22      8.41 o 
   8   2  14       57.94       47.40      8.23 o 
   9   2  14        6.00        7.08      7.86 o 
  10   2  14       19.66       21.05     10.60 o 
   1   3  14       33.27       38.91      4.56 o 
   2   3  14     1073.49     1181.69     12.90 o 
   3   3  14      310.29      309.11      6.77 o 
   4   3  14      113.14      111.74      7.03 o 
   5   3  14      173.20      183.68      8.12 o 
   6   3  14        7.20       13.31      7.07 o 
   7   3  14       28.55       26.82      6.56 o 
   8   3  14       48.26       50.59      8.26 o 
   9   3  14        7.23        9.44      9.02 o 
  10   3  14       31.00       18.58     10.48 o 
   0   4  14      100.92      125.47     10.27 o 
   1   4  14      850.75      844.85     11.69 o 
   2   4  14      174.90      177.70      6.14 o 
   3   4  14       19.91       20.19      3.95 o 
   4   4  14      783.11      795.93     11.95 o 
   5   4  14       29.90       24.56      6.02 o 
   6   4  14      100.46      101.78      8.55 o 
   7   4  14       32.00       26.04      9.56 o 
   8   4  14        3.69       11.00      6.54 o 
   9   4  14       65.40       94.53     14.33 o 
  10   4  14       22.22       21.42     10.21 o 
   1   5  14       92.60       95.06      6.79 o 
   2   5  14      266.42      287.76      6.05 o 
   3   5  14        1.20        0.69      4.93 o 
   4   5  14      105.71      103.61      8.93 o 
   5   5  14      180.22      178.94      9.23 o 
   6   5  14       30.28       27.86      7.09 o 
   7   5  14       10.39        8.45      6.91 o 
   8   5  14      157.92      184.42     15.38 o 
   9   5  14        0.09        6.07      8.71 o 
   0   6  14      427.53      450.22     13.22 o 
   1   6  14        1.50       -0.10      4.39 o 
   2   6  14      367.66      323.76     13.23 o 
   3   6  14      609.80      619.99      9.95 o 
   4   6  14       50.18       52.35      7.49 o 
   5   6  14       11.95        1.06      4.89 o 
   6   6  14      216.89      223.60      9.30 o 
   7   6  14        2.74        4.13      7.15 o 
   8   6  14       24.52       26.17      8.79 o 
   9   6  14        1.53       20.07      9.04 o 
   1   7  14       52.01       49.36      4.96 o 
   2   7  14      389.43      358.03     11.79 o 
   3   7  14       71.46       67.79      5.51 o 
   4   7  14      807.62      798.42     12.98 o 
   5   7  14       29.31       23.45      4.93 o 
   6   7  14       56.67       49.03      6.16 o 
   7   7  14       31.79       33.80      9.23 o 
   8   7  14        0.01      -12.19     12.19 o 
   9   7  14        0.58       16.15     12.56 o 
   0   8  14        2.68        1.05      5.10 o 
   1   8  14       80.65       91.53      5.22 o 
   2   8  14      809.00      803.04     10.08 o 
   3   8  14       59.69       64.57      5.15 o 
   4   8  14      323.03      321.85     13.98 o 
   5   8  14        0.08        6.86      7.65 o 
   6   8  14        2.80        2.97      9.05 o 
   7   8  14        8.60        4.14      9.45 o 
   8   8  14       44.32       21.49     18.34 o 
   9   8  14        4.01       15.71     12.00 o 
   1   9  14        0.01       -2.00      3.04 o 
   2   9  14      220.00      159.46     13.58 o 
   3   9  14      112.50      133.41      8.11 o 
   4   9  14       11.19        7.26      7.99 o 
   5   9  14      249.80      266.51     12.09 o 
   6   9  14       57.50       49.19     10.29 o 
   7   9  14        1.51       -6.76     14.52 o 
   8   9  14       35.25       38.52     13.70 o 
   0  10  14      640.82      593.69     16.21 o 
   1  10  14        2.04        1.46      3.92 o 
   2  10  14       61.62       52.77      6.96 o 
   3  10  14      174.12      194.74     12.29 o 
   4  10  14       89.74       88.16      8.22 o 
   5  10  14       35.68       39.12      9.38 o 
   6  10  14        6.15       -0.81      9.30 o 
   7  10  14       25.76       21.63     13.98 o 
   8  10  14        8.08        1.26     11.66 o 
   1  11  14        0.07        0.98      2.31 o 
   2  11  14      208.12      186.72     11.55 o 
   3  11  14      120.96      104.37     10.19 o 
   4  11  14       18.50        9.81      8.90 o 
   5  11  14      127.82      135.87     11.42 o 
   6  11  14        0.38        4.17     10.38 o 
   7  11  14        2.88       14.80     13.87 o 
   0  12  14        0.00       -2.06      3.92 o 
   1  12  14       85.15       87.00      6.98 o 
   2  12  14       14.11       16.01      8.16 o 
   3  12  14        0.24       -5.69      7.89 o 
   4  12  14       61.58       83.59     10.99 o 
   5  12  14       27.57       24.62     10.68 o 
   6  12  14       17.94       23.40     11.23 o 
   7  12  14        1.34       -2.48     13.65 o 
   1  13  14       54.10       30.81      5.47 o 
   2  13  14        0.12        9.03      9.37 o 
   3  13  14        6.49       10.29      9.04 o 
   4  13  14        0.02        2.14      8.05 o 
   5  13  14       70.08       67.84     11.92 o 
   6  13  14        0.07       -3.54      9.48 o 
   0  14  14       21.42       26.69     10.20 o 
   1  14  14        2.63        0.57      4.81 o 
   2  14  14        3.91       14.93      5.77 o 
   3  14  14       39.74       41.89      7.17 o 
   4  14  14        0.78        1.89      9.08 o 
   5  14  14        0.30       17.83     10.14 o 
   1  15  14        1.63       16.38     10.60 o 
   2  15  14        1.11        4.75      6.60 o 
   3  15  14        3.74        4.44      7.45 o 
   4  15  14        7.53        8.73      8.45 o 
   0  16  14        2.25       -3.78     13.81 o 
   1  16  14        2.50        5.18     10.14 o 
   2  16  14       31.16       78.91     19.05 o 
   3  16  14        1.84       20.79     14.24 o 
   1   1  15     1718.03     1727.26     15.71 o 
   2   1  15      117.00      110.25      5.52 o 
   3   1  15       75.63       91.30      5.84 o 
   4   1  15       37.98       46.70      5.55 o 
   5   1  15      522.39      536.53     12.33 o 
   6   1  15      101.56       98.17      8.28 o 
   7   1  15       40.20       41.03      7.99 o 
   8   1  15       67.40       64.32      8.72 o 
   9   1  15       28.45       21.36      7.59 o 
  10   1  15        4.67       13.11      8.95 o 
   0   2  15       28.89       28.67      7.48 o 
   1   2  15       61.75       73.03      6.35 o 
   2   2  15       22.80       20.20      5.03 o 
   3   2  15       93.47       94.40      5.74 o 
   4   2  15       39.85       40.00      6.27 o 
   5   2  15      257.46      267.51      9.42 o 
   6   2  15      462.52      486.35     13.58 o 
   7   2  15       30.14       20.52      7.53 o 
   8   2  15        1.59        1.03      6.76 o 
   9   2  15       22.77       16.74      8.46 o 
  10   2  15       18.03       21.76     10.38 o 
   1   3  15       88.31       91.52      6.06 o 
   2   3  15       57.54       75.93      5.11 o 
   3   3  15       11.67       25.36      5.09 o 
   4   3  15      697.99      688.29      9.59 o 
   5   3  15        1.26       -0.20      6.69 o 
   6   3  15      199.53      166.60     12.50 o 
   7   3  15        0.30       -0.47      6.20 o 
   8   3  15       78.14       69.42      9.61 o 
   9   3  15        0.58       13.83      8.60 o 
  10   3  15        9.19       13.72      8.72 o 
   0   4  15     1746.13     1941.83     24.43 o 
   1   4  15       67.42       79.63      5.76 o 
   2   4  15      223.90      216.27      5.39 o 
   3   4  15       82.10       80.73      4.97 o 
   4   4  15       15.09        6.27      5.74 o 
   5   4  15       85.84       85.01      8.66 o 
   6   4  15      134.32      126.28     10.02 o 
   7   4  15       66.93       67.93      9.50 o 
   8   4  15        4.71       -2.95      6.75 o 
   9   4  15        0.65       16.31      9.99 o 
   1   5  15       48.22       51.52      5.93 o 
   2   5  15      418.13      451.25      6.95 o 
   3   5  15       48.54       39.17      5.59 o 
   4   5  15      134.15      134.12      6.39 o 
   5   5  15       19.90        8.06      5.76 o 
   6   5  15       27.94       27.99      8.02 o 
   7   5  15       26.98       17.09      7.86 o 
   8   5  15       14.13       17.51      8.92 o 
   9   5  15        6.35       19.03      8.64 o 
   0   6  15      243.63      265.75     11.40 o 
   1   6  15      423.70      448.23      8.46 o 
   2   6  15      425.36      389.25     13.45 o 
   3   6  15       43.51       39.31      5.59 o 
   4   6  15      383.81      378.86     11.86 o 
   5   6  15      117.51      118.64      8.56 o 
   6   6  15      289.64      291.10      9.73 o 
   7   6  15       12.26       19.18      6.88 o 
   8   6  15        1.88        9.12     13.44 o 
   9   6  15       10.54        4.60     10.17 o 
   1   7  15       29.22       21.75      5.12 o 
   2   7  15       58.03       57.40      6.23 o 
   3   7  15      614.95      598.08     17.96 o 
   4   7  15      508.84      508.62     14.80 o 
   5   7  15      100.75      103.83      9.15 o 
   6   7  15       91.51       88.85      7.07 o 
   7   7  15       18.87       16.57      6.97 o 
   8   7  15       12.93       15.70     11.71 o 
   9   7  15        1.85        2.81     12.54 o 
   0   8  15      170.47      179.25     11.12 o 
   1   8  15      210.87      208.83      7.11 o 
   2   8  15     1338.86     1291.33     13.33 o 
   3   8  15      448.37      391.12     26.86 o 
   4   8  15      464.54      478.57     13.06 o 
   5   8  15        6.82       12.46     10.54 o 
   6   8  15      117.48      121.71     12.11 o 
   7   8  15       14.49       39.40     11.00 o 
   8   8  15       53.98       42.90     16.55 o 
   1   9  15       41.81       36.30      4.26 o 
   2   9  15      144.19      123.41      9.47 o 
   3   9  15       49.44       43.43      8.14 o 
   4   9  15      160.62      163.31     10.79 o 
   5   9  15       65.63       76.42     11.82 o 
   6   9  15       25.81        5.02      9.14 o 
   7   9  15        3.33      -11.44     11.44 o 
   8   9  15       91.96       42.79     17.70 o 
   0  10  15       18.60        9.75      7.93 o 
   1  10  15      273.97      272.49      9.02 o 
   2  10  15       39.87       45.46      7.42 o 
   3  10  15       56.87       59.88      8.43 o 
   4  10  15        7.06        9.30      7.62 o 
   5  10  15        5.19        1.93      7.66 o 
   6  10  15       47.06       22.11     11.40 o 
   7  10  15       11.15       22.07     12.20 o 
   8  10  15       15.29       14.71     11.94 o 
   1  11  15      107.57       98.13      5.48 o 
   2  11  15      180.41      174.43     11.32 o 
   3  11  15      276.56      266.48     13.70 o 
   4  11  15       55.36       57.80     10.52 o 
   5  11  15        1.27        3.98      7.85 o 
   6  11  15        7.84       14.48     11.18 o 
   7  11  15       38.22       42.02     13.82 o 
   0  12  15       29.39       26.72      8.01 o 
   1  12  15       81.81       68.57      6.86 o 
   2  12  15       19.54       23.04      8.66 o 
   3  12  15       71.67       71.98      9.52 o 
   4  12  15        3.40        5.98      9.88 o 
   5  12  15        4.16       10.96      9.18 o 
   6  12  15        0.18       14.95     10.44 o 
   7  12  15        6.18       33.77     19.34 o 
   1  13  15      102.62      102.89      7.88 o 
   2  13  15        6.56        6.49      7.55 o 
   3  13  15       24.25       31.48      8.92 o 
   4  13  15       13.72       11.45      9.51 o 
   5  13  15        0.43       14.32     12.35 o 
   6  13  15        2.22       14.69     10.76 o 
   0  14  15        0.00       -9.36     10.41 o 
   1  14  15       20.04       25.04      6.86 o 
   2  14  15       26.72       27.64      7.39 o 
   3  14  15       20.81        9.91      8.28 o 
   4  14  15        0.93        4.26      9.22 o 
   5  14  15        0.34       -2.79     12.67 o 
   1  15  15        1.01        5.71     10.14 o 
   2  15  15        3.96       20.37     10.44 o 
   3  15  15        2.98        8.78      9.25 o 
   4  15  15        1.36        8.65      7.90 o 
   0  16  15        2.90       20.92     13.57 o 
   1  16  15        2.07        2.13      9.13 o 
   2  16  15        0.17        6.95     12.58 o 
   0   0  16      967.97      982.95     41.34 o 
   1   0  16       17.11       16.05     10.55 o 
   2   0  16       32.31       39.52      6.74 o 
   3   0  16      274.05      304.22     16.03 o 
   4   0  16       58.25       54.89      7.10 o 
   5   0  16      273.30      306.80     16.12 o 
   6   0  16       10.46       16.82      8.15 o 
   7   0  16       58.03       57.50     19.66 o 
   8   0  16        6.74       -1.45     10.11 o 
   9   0  16       21.95       28.52     13.03 o 
  10   0  16        7.65       11.19     14.13 o 
   1   1  16      503.34      478.53      8.39 o 
   2   1  16       36.47       36.68      5.47 o 
   3   1  16       69.09       65.68      5.46 o 
   4   1  16        5.66        2.64      5.37 o 
   5   1  16       70.08       80.21      6.14 o 
   6   1  16        0.73       -1.57      7.19 o 
   7   1  16       12.88       15.13     10.07 o 
   8   1  16       69.92       53.16      7.87 o 
   9   1  16        0.11        3.66      7.35 o 
  10   1  16       19.31       29.53     26.22 o 
   0   2  16      194.42      208.32     14.08 o 
   1   2  16        9.32        6.41      4.97 o 
   2   2  16      231.45      239.42      8.23 o 
   3   2  16      906.49      924.34     19.06 o 
   4   2  16       41.00       50.91      6.15 o 
   5   2  16      130.10      131.56      7.19 o 
   6   2  16        1.39       -4.21      8.54 o 
   7   2  16       54.39       50.90      9.62 o 
   8   2  16        1.72       -1.04      6.72 o 
   9   2  16       23.11       30.57      8.73 o 
   1   3  16      206.09      218.87      7.69 o 
   2   3  16       15.65        8.26      4.68 o 
   3   3  16       32.53       40.60      5.71 o 
   4   3  16      118.50      118.70      6.48 o 
   5   3  16       68.44       78.46      8.09 o 
   6   3  16      142.54      132.64      9.21 o 
   7   3  16       18.80       21.23      9.45 o 
   8   3  16        4.07        5.79      7.56 o 
   9   3  16        0.43       13.00      9.66 o 
   0   4  16      817.64      801.33     17.61 o 
   1   4  16       70.67       83.45      6.55 o 
   2   4  16       68.67       69.18      5.45 o 
   3   4  16      750.56      756.87     11.47 o 
   4   4  16        1.24       -1.47      4.91 o 
   5   4  16      151.11      157.28      9.96 o 
   6   4  16        1.36       -2.58      6.32 o 
   7   4  16        1.31        8.76      7.35 o 
   8   4  16       21.79        7.98      8.84 o 
   9   4  16       47.32       27.49      8.50 o 
   1   5  16        1.57        3.92      4.36 o 
   2   5  16     1350.32     1338.56     12.91 o 
   3   5  16       92.36      113.26      7.91 o 
   4   5  16       15.66       16.96      7.63 o 
   5   5  16      330.88      351.12     10.45 o 
   6   5  16       80.16       82.47      9.63 o 
   7   5  16      116.11      131.46      8.08 o 
   8   5  16        3.11       18.75      9.12 o 
   9   5  16        9.41       11.24      7.29 o 
   0   6  16     1049.13     1057.13     19.33 o 
   1   6  16      332.21      345.35      9.80 o 
   2   6  16        1.70        4.72      3.53 o 
   3   6  16      469.89      435.28     10.96 o 
   4   6  16     1868.63     1843.56     20.11 o 
   5   6  16      234.31      232.38     11.03 o 
   6   6  16       27.81       23.58      7.03 o 
   7   6  16        0.26       -6.27      8.45 o 
   8   6  16        3.64       15.37      7.24 o 
   9   6  16       18.81       13.33     10.94 o 
   1   7  16      495.25      495.20     10.48 o 
   2   7  16     1326.10     1141.86     43.13 o 
   3   7  16      260.61      253.85      9.17 o 
   4   7  16       46.48       48.64      7.18 o 
   5   7  16        0.67       -4.47      6.35 o 
   6   7  16        7.27       -1.25      5.40 o 
   7   7  16       10.53       18.37      5.71 o 
   8   7  16       19.39       17.77     13.12 o 
   9   7  16       21.37       18.54     11.40 o 
   0   8  16      209.28      212.04     12.00 o 
   1   8  16      225.65      211.24      6.56 o 
   2   8  16        9.45        4.64      5.13 o 
   3   8  16      259.48      225.26     10.43 o 
   4   8  16       10.50        4.59      4.53 o 
   5   8  16        6.73        4.67      2.90 o 
   6   8  16        8.37        7.34      4.49 o 
   7   8  16        2.02       10.47     16.82 o 
   8   8  16       17.53       15.96     13.45 o 
   1   9  16      280.08      268.53      6.76 o 
   2   9  16      164.20      161.21      5.49 o 
   3   9  16      146.24      136.93      9.22 o 
   4   9  16        8.71        4.95      9.29 o 
   5   9  16        6.67       15.68      8.53 o 
   6   9  16      125.89      136.53     15.67 o 
   7   9  16      132.60      158.32     20.25 o 
   8   9  16       41.69       56.30     20.19 o 
   0  10  16      205.85      230.16      9.70 o 
   1  10  16      173.59      163.59      5.58 o 
   2  10  16      211.52      246.94      8.83 o 
   3  10  16       59.62       48.39      7.71 o 
   4  10  16       18.25       10.27      9.79 o 
   5  10  16        0.01        8.26      8.34 o 
   6  10  16        9.50       19.85     13.93 o 
   7  10  16        1.20        1.60     11.84 o 
   1  11  16      130.91      121.62      5.68 o 
   2  11  16       49.23       45.64      7.29 o 
   3  11  16       40.53       40.59      8.90 o 
   4  11  16        7.39       10.96      9.00 o 
   5  11  16       29.71       18.95      8.45 o 
   6  11  16        2.61        4.37     10.08 o 
   7  11  16        0.41       -5.77     12.71 o 
   0  12  16       35.13       28.59      7.28 o 
   1  12  16        0.00        4.90      3.22 o 
   2  12  16       31.63       37.81      8.03 o 
   3  12  16      178.09      200.21     15.64 o 
   4  12  16        5.81        5.03      8.39 o 
   5  12  16       11.13       10.53      9.52 o 
   6  12  16        1.40        9.47     10.46 o 
   1  13  16       10.92        8.78      6.27 o 
   2  13  16        7.31        9.57      7.35 o 
   3  13  16        0.01        3.50      7.66 o 
   4  13  16        0.05        6.33     10.21 o 
   5  13  16       13.17       13.42     10.56 o 
   6  13  16       19.46        5.19     32.69 o 
   0  14  16        3.67        3.98     11.97 o 
   1  14  16       29.32       32.84     11.81 o 
   2  14  16        0.26       12.38      7.56 o 
   3  14  16        1.20       -1.48      7.99 o 
   4  14  16       34.95       25.77     11.17 o 
   5  14  16       35.52       31.95     13.41 o 
   1  15  16       12.33       29.81     10.55 o 
   2  15  16        1.34       11.81     10.06 o 
   3  15  16        1.69       10.30      8.71 o 
   0  16  16        5.10       28.63     15.87 o 
   1  16  16        8.20       14.34     14.12 o 
   1   1  17       35.06       45.52      5.93 o 
   2   1  17      357.44      356.51      8.93 o 
   3   1  17        2.98        2.26      4.15 o 
   4   1  17       11.84       18.55      4.90 o 
   5   1  17      109.30      113.84      7.01 o 
   6   1  17        1.30        1.78      8.30 o 
   7   1  17       20.62       22.96      9.37 o 
   8   1  17       47.49       63.82      8.89 o 
   9   1  17        1.28       -3.05      7.44 o 
   0   2  17     1301.05     1280.02     24.11 o 
   1   2  17       37.95       28.45      6.20 o 
   2   2  17       83.58      104.19      6.80 o 
   3   2  17      196.74      201.37      6.47 o 
   4   2  17       16.46       23.79      5.94 o 
   5   2  17      124.80      112.03      9.30 o 
   6   2  17        9.08       14.73      6.66 o 
   7   2  17        0.07        0.60     10.76 o 
   8   2  17       50.99       44.64      8.45 o 
   9   2  17       15.64       20.10      9.38 o 
   1   3  17      687.49      677.85     12.30 o 
   2   3  17      196.43      206.95      7.05 o 
   3   3  17        6.54        9.25      5.00 o 
   4   3  17       79.13       92.77      7.28 o 
   5   3  17      169.06      173.25      8.09 o 
   6   3  17       15.36       14.34      7.39 o 
   7   3  17      153.19      134.61     14.43 o 
   8   3  17        1.26        9.48      9.56 o 
   9   3  17        0.23       10.06      8.41 o 
   0   4  17      386.62      380.95     15.03 o 
   1   4  17      205.15      212.37      8.73 o 
   2   4  17       75.40       62.01      5.65 o 
   3   4  17        6.09        6.78      4.27 o 
   4   4  17      243.09      241.37     10.51 o 
   5   4  17      182.10      171.91      9.52 o 
   6   4  17       73.04       66.34      9.25 o 
   7   4  17        0.00       -2.64      5.73 o 
   8   4  17        0.14        4.71      7.71 o 
   9   4  17        2.83        3.96      9.03 o 
   1   5  17        9.01       10.06      5.22 o 
   2   5  17      404.04      395.21      8.97 o 
   3   5  17      452.82      443.06     11.74 o 
   4   5  17      424.52      419.88     11.03 o 
   5   5  17      162.16      163.77      8.15 o 
   6   5  17       38.29       30.95      8.73 o 
   7   5  17        3.87        6.54      8.20 o 
   8   5  17       20.99       33.46      8.82 o 
   9   5  17        1.03       -3.94      8.85 o 
   0   6  17      307.02      267.18     10.27 o 
   1   6  17       25.51       30.95      5.67 o 
   2   6  17      249.51      259.34      6.15 o 
   3   6  17      698.23      739.55     13.31 o 
   4   6  17        1.21       -4.47      5.09 o 
   5   6  17        0.82       -2.26      6.18 o 
   6   6  17       47.08       43.71      6.90 o 
   7   6  17        4.98       -2.91      5.30 o 
   8   6  17        1.18       14.91     13.10 o 
   9   6  17        3.92       25.49     15.69 o 
   1   7  17        0.28        3.56      5.51 o 
   2   7  17       60.23       54.65      3.03 o 
   3   7  17        1.36       -0.32      5.21 o 
   4   7  17       64.41       59.78      8.03 o 
   5   7  17      257.68      233.81      9.71 o 
   6   7  17        0.11        3.78      5.79 o 
   7   7  17        0.95        2.00     11.19 o 
   8   7  17        0.01       -1.31     13.33 o 
   0   8  17      407.33      403.34     15.16 o 
   1   8  17      117.34       97.41      5.23 o 
   2   8  17      111.58      140.50      7.27 o 
   3   8  17      125.87      111.02      6.57 o 
   4   8  17        0.01        0.94      5.96 o 
   5   8  17       21.66       17.55      3.96 o 
   6   8  17       31.11        9.83     10.00 o 
   7   8  17        4.83       -0.69     11.93 o 
   8   8  17        0.00       12.00     11.86 o 
   1   9  17      157.22      171.44      5.66 o 
   2   9  17       66.09       75.72      5.64 o 
   3   9  17      264.30      229.29     10.57 o 
   4   9  17        8.57        6.39      8.88 o 
   5   9  17        0.33       -2.64      8.43 o 
   6   9  17        0.01        0.65     11.41 o 
   7   9  17       29.08       35.58     11.85 o 
   8   9  17        1.95       -2.67     12.58 o 
   0  10  17        0.18        1.48      6.60 o 
   1  10  17       26.85       28.84      4.82 o 
   2  10  17        0.00       -1.79      3.34 o 
   3  10  17        9.20       16.17      7.38 o 
   4  10  17       80.25       69.57     10.03 o 
   5  10  17        0.69       -0.18      8.65 o 
   6  10  17        3.07        9.61     10.85 o 
   7  10  17       41.14       40.65     13.62 o 
   1  11  17        2.26       -0.41      3.90 o 
   2  11  17        8.74        4.22      6.07 o 
   3  11  17       66.28       58.08      9.08 o 
   4  11  17       13.06       14.43      8.74 o 
   5  11  17        1.12        8.22      9.15 o 
   6  11  17       15.79       23.09     11.12 o 
   7  11  17        3.99        6.92     13.49 o 
   0  12  17      101.07       94.62      7.90 o 
   1  12  17       17.49       13.44      5.67 o 
   2  12  17       53.38       53.68      9.65 o 
   3  12  17        3.58        2.14      9.20 o 
   4  12  17        3.66        7.21      8.71 o 
   5  12  17        0.25        2.74     10.24 o 
   6  12  17        7.15       23.91     11.42 o 
   1  13  17        0.21       15.32      9.65 o 
   2  13  17       48.62       34.22      8.41 o 
   3  13  17        2.56       -4.48      8.93 o 
   4  13  17       44.67       48.16     11.57 o 
   5  13  17        0.52       -7.43     12.37 o 
   0  14  17       29.63       40.94     12.86 o 
   1  14  17        3.53       23.37     11.35 o 
   2  14  17       54.43       59.17      8.82 o 
   3  14  17        1.24       -8.39      9.16 o 
   4  14  17        2.30       14.67     11.23 o 
   1  15  17        5.06       10.27     10.06 o 
   2  15  17        0.06       16.86     10.09 o 
   3  15  17        3.83        5.25      8.97 o 
   0   0  18       80.88      102.55     16.27 o 
   1   0  18       18.53       22.62      9.15 o 
   2   0  18       46.81       51.39      8.94 o 
   3   0  18       49.31       47.72      9.92 o 
   4   0  18       71.30       99.58     19.79 o 
   5   0  18      390.47      356.78     14.09 o 
   6   0  18       26.35       14.79     11.85 o 
   7   0  18       31.93        6.08     21.17 o 
   8   0  18        6.07        9.49     13.17 o 
   9   0  18        0.16        1.14     10.13 o 
   1   1  18       70.86       63.52      7.27 o 
   2   1  18        1.74        9.27      5.46 o 
   3   1  18        1.23        8.49      5.74 o 
   4   1  18        3.22        6.39      6.50 o 
   5   1  18        0.82        6.45      7.75 o 
   6   1  18        0.20        9.71      8.51 o 
   7   1  18       59.53       38.70     14.25 o 
   8   1  18       13.52       21.12      9.08 o 
   9   1  18       49.20       43.13     11.22 o 
   0   2  18       17.37       15.44      8.56 o 
   1   2  18      509.36      527.29     10.78 o 
   2   2  18      228.12      246.29      9.41 o 
   3   2  18       39.41       45.63      5.67 o 
   4   2  18        0.78        4.51      4.92 o 
   5   2  18        0.16        3.83      4.35 o 
   6   2  18      170.19      191.81     13.17 o 
   7   2  18       18.56       14.67      7.80 o 
   8   2  18       28.87       11.13      9.95 o 
   9   2  18        2.13       23.06     13.90 o 
   1   3  18       43.33       54.11      8.05 o 
   2   3  18      166.97      180.79      7.07 o 
   3   3  18       67.35       77.03      6.64 o 
   4   3  18      267.18      255.62      7.28 o 
   5   3  18        5.05        4.80      6.81 o 
   6   3  18       39.59       35.29      9.84 o 
   7   3  18        1.08       -4.19      9.98 o 
   8   3  18       28.92       31.12     10.35 o 
   9   3  18       20.24       16.80      9.09 o 
   0   4  18      149.25      145.48      9.68 o 
   1   4  18      196.54      224.40     10.76 o 
   2   4  18     1003.32      937.84     11.00 o 
   3   4  18        3.26        2.44      5.21 o 
   4   4  18      265.56      258.71     10.91 o 
   5   4  18        6.79        9.07      5.96 o 
   6   4  18      101.46      101.54     10.71 o 
   7   4  18        1.58       13.98     10.37 o 
   8   4  18       11.51       18.84      7.74 o 
   9   4  18       28.31       45.15     13.07 o 
   1   5  18      219.70      235.56      8.62 o 
   2   5  18       97.60       97.78      6.52 o 
   3   5  18      768.90      746.61     15.81 o 
   4   5  18      216.51      183.71      8.52 o 
   5   5  18       23.09       28.52      8.22 o 
   6   5  18        2.82        1.39      7.62 o 
   7   5  18        1.42        0.58      8.58 o 
   8   5  18       10.52       25.72      8.52 o 
   9   5  18        0.93        9.11      8.66 o 
   0   6  18      558.40      522.39     16.22 o 
   1   6  18      807.07      801.36     14.72 o 
   2   6  18      341.09      356.69      7.58 o 
   3   6  18      480.34      517.59     12.43 o 
   4   6  18        8.31       -1.02      6.27 o 
   5   6  18      126.77      122.37     13.04 o 
   6   6  18      145.09      172.17     14.37 o 
   7   6  18       11.73       16.21      8.25 o 
   8   6  18        0.05        8.61     11.92 o 
   1   7  18      956.33      969.16     12.83 o 
   2   7  18       68.68       45.28      4.95 o 
   3   7  18      174.20      166.17      7.37 o 
   4   7  18        4.06        8.72      4.71 o 
   5   7  18       12.36        7.99      6.48 o 
   6   7  18       17.54       20.31      5.54 o 
   7   7  18       10.67        6.51     11.79 o 
   8   7  18        4.55       22.78     15.33 o 
   0   8  18       77.38       74.70     10.83 o 
   1   8  18       42.75       33.58      5.20 o 
   2   8  18        4.52       -3.97      4.72 o 
   3   8  18      202.55      159.12     18.72 o 
   4   8  18        9.77        8.57      6.81 o 
   5   8  18       10.74       10.84      4.43 o 
   6   8  18       66.48       56.68     12.02 o 
   7   8  18       15.76        7.32     12.72 o 
   8   8  18        5.62       12.40     12.65 o 
   1   9  18       29.46       28.06      5.28 o 
   2   9  18       47.59       47.91      5.98 o 
   3   9  18      140.69      127.51     10.34 o 
   4   9  18        0.31        6.60      8.86 o 
   5   9  18       33.34       24.95      9.61 o 
   6   9  18        4.34       16.55     11.46 o 
   7   9  18        1.64       21.05     13.63 o 
   0  10  18      677.40      698.66     13.80 o 
   1  10  18      141.87      117.51      4.90 o 
   2  10  18        9.75       11.15      4.36 o 
   3  10  18       12.67       14.46      8.74 o 
   4  10  18       60.05       48.45      9.78 o 
   5  10  18        3.81        2.94      9.09 o 
   6  10  18        2.19        2.99     11.89 o 
   7  10  18        5.01        8.68     13.32 o 
   1  11  18        4.15        5.38      4.47 o 
   2  11  18       32.64       37.52      9.37 o 
   3  11  18        0.13       -1.76      6.83 o 
   4  11  18       16.43       18.42      8.70 o 
   5  11  18        0.05        4.57      8.77 o 
   6  11  18        0.41        9.28     13.92 o 
   0  12  18       51.50       52.95      9.38 o 
   1  12  18       98.35       99.73      7.50 o 
   2  12  18        6.74       10.72      9.57 o 
   3  12  18        0.47        3.10      7.38 o 
   4  12  18        3.60       11.15      9.82 o 
   5  12  18        5.00        4.89     11.47 o 
   6  12  18        1.01       19.39     13.01 o 
   1  13  18        0.91       11.04      6.95 o 
   2  13  18       49.57       44.78      8.94 o 
   3  13  18       38.08       37.62      9.73 o 
   4  13  18       13.14       17.64     12.24 o 
   5  13  18        3.28        5.64     12.25 o 
   0  14  18       44.01       64.72     22.23 o 
   1  14  18        1.05        6.87      8.70 o 
   2  14  18        8.46        9.21      8.09 o 
   3  14  18        0.69        0.35      7.89 o 
   4  14  18        0.37        9.31     12.75 o 
   1  15  18        0.15       24.55     12.42 o 
   2  15  18        0.00       11.00     10.43 o 
   1   1  19      226.17      248.42      8.32 o 
   2   1  19        5.37        9.14      7.08 o 
   3   1  19       62.26       58.19      6.97 o 
   4   1  19        2.34        5.72      5.57 o 
   5   1  19        0.03       -0.86      5.68 o 
   6   1  19        0.58       10.42      7.43 o 
   7   1  19       12.12       24.56     13.93 o 
   8   1  19        9.29        7.70     13.36 o 
   9   1  19        0.37        4.03      8.54 o 
   0   2  19      227.77      217.70     14.20 o 
   1   2  19      113.32      113.74      7.76 o 
   2   2  19       21.17       18.80      6.48 o 
   3   2  19        0.87        6.16      5.55 o 
   4   2  19        0.43       -4.96      4.96 o 
   5   2  19      173.55      173.08     10.91 o 
   6   2  19       23.88       33.64      9.46 o 
   7   2  19        4.80       -0.71     10.84 o 
   8   2  19        4.19       17.49      8.51 o 
   9   2  19        2.02       10.39      8.44 o 
   1   3  19        5.46       11.34      6.04 o 
   2   3  19      142.06      143.70      7.65 o 
   3   3  19      200.91      235.09      9.61 o 
   4   3  19       70.48       69.12      5.51 o 
   5   3  19       52.07       39.70      6.75 o 
   6   3  19       77.26       58.55     10.37 o 
   7   3  19      110.79       88.84     12.78 o 
   8   3  19       20.98       31.23     14.52 o 
   9   3  19        2.98        6.45     11.15 o 
   0   4  19      223.52      234.10     12.68 o 
   1   4  19      939.87      981.66     17.34 o 
   2   4  19       20.69       16.32      4.74 o 
   3   4  19      119.17      159.82      8.30 o 
   4   4  19       56.99       51.24      5.22 o 
   5   4  19        9.20       15.16      6.62 o 
   6   4  19        5.05        3.79      7.85 o 
   7   4  19        0.22        2.00      8.25 o 
   8   4  19        0.07        8.03      9.08 o 
   9   4  19       10.34       11.21     13.56 o 
   1   5  19     1201.91     1246.78     22.31 o 
   2   5  19       57.72       66.92      6.16 o 
   3   5  19       71.08       75.21      5.14 o 
   4   5  19       37.53       33.21      7.14 o 
   5   5  19        3.30        2.06      6.48 o 
   6   5  19       37.93       40.42     12.47 o 
   7   5  19       16.92        6.49      6.60 o 
   8   5  19        0.26       -9.29     10.42 o 
   0   6  19      331.42      339.14     13.28 o 
   1   6  19       18.79       13.06      6.70 o 
   2   6  19      944.65      958.09     14.89 o 
   3   6  19        0.36       -1.84      6.73 o 
   4   6  19      125.20      107.35      6.76 o 
   5   6  19        0.03       -4.11      8.31 o 
   6   6  19        3.56        5.83      8.68 o 
   7   6  19        1.05        5.82      6.44 o 
   8   6  19        0.47       10.82     13.46 o 
   1   7  19      161.25      160.91      7.69 o 
   2   7  19        0.11       -4.18      4.85 o 
   3   7  19      164.79      145.56      8.44 o 
   4   7  19       23.83       18.70      4.87 o 
   5   7  19        2.44       -6.23      6.76 o 
   6   7  19       25.68       29.61      8.08 o 
   7   7  19        5.05       26.46     10.42 o 
   8   7  19        2.09       14.38     12.25 o 
   0   8  19        3.86        7.29      9.32 o 
   1   8  19      173.23      153.58      8.27 o 
   2   8  19       37.26       42.02      6.39 o 
   3   8  19       68.61       61.18      7.22 o 
   4   8  19      114.31      114.45      8.82 o 
   5   8  19       30.92       25.19      6.70 o 
   6   8  19       41.23       27.09     14.23 o 
   7   8  19        1.03        1.87      8.99 o 
   1   9  19      202.79      198.48      7.83 o 
   2   9  19      190.32      184.23      6.90 o 
   3   9  19        5.04        4.27      4.60 o 
   4   9  19       93.30      103.60     13.35 o 
   5   9  19        0.39        6.45     10.33 o 
   6   9  19        0.51        1.34      9.90 o 
   7   9  19        0.01        0.73     11.30 o 
   0  10  19      482.61      480.02     14.56 o 
   1  10  19       61.50       51.20      5.33 o 
   2  10  19       24.01       22.14      5.43 o 
   3  10  19       30.69       31.28     10.07 o 
   4  10  19        1.28        8.95      8.04 o 
   5  10  19       22.07       18.56     12.04 o 
   6  10  19        0.48        0.74      9.93 o 
   7  10  19        1.35      -11.59     18.88 o 
   1  11  19      108.96      103.47      5.67 o 
   2  11  19       99.37       83.32      9.55 o 
   3  11  19        0.92        7.72      7.94 o 
   4  11  19        3.42       13.43      9.74 o 
   5  11  19        5.96       10.55      9.41 o 
   6  11  19        0.67       13.53     12.32 o 
   0  12  19       66.15       61.52      9.76 o 
   1  12  19       57.14       52.89      9.85 o 
   2  12  19       40.17       38.80      9.04 o 
   3  12  19        5.77        6.81      8.45 o 
   4  12  19       20.73        9.56     11.07 o 
   5  12  19        7.07        3.79     12.40 o 
   1  13  19       18.12       15.05      8.79 o 
   2  13  19       49.95       56.80     11.08 o 
   3  13  19        0.03        6.61      8.61 o 
   4  13  19        1.71        0.17     10.55 o 
   0  14  19       78.09       88.43     22.25 o 
   1  14  19        0.09       28.34      9.21 o 
   2  14  19        0.69       12.80     10.39 o 
   3  14  19       15.72       29.69      8.95 o 
   1  15  19        3.96       30.15     36.75 o 
   0   0  20      226.70      251.53     18.46 o 
   1   0  20     1094.21     1016.69     23.88 o 
   2   0  20        0.05       -0.61      6.87 o 
   3   0  20      103.04      119.82     12.98 o 
   4   0  20       47.70       32.44      8.25 o 
   5   0  20      160.19      131.32     12.05 o 
   6   0  20       91.24       46.32     10.60 o 
   7   0  20        6.32       16.57     19.37 o 
   8   0  20        8.52       40.01     31.89 o 
   9   0  20        2.32        0.09     13.00 o 
   1   1  20      486.90      433.95     10.82 o 
   2   1  20       86.65       96.58      7.15 o 
   3   1  20       90.34      137.00     10.16 o 
   4   1  20      220.67      213.67     10.00 o 
   5   1  20        6.39        6.93      5.13 o 
   6   1  20        0.52        0.08      8.93 o 
   7   1  20       17.74       13.18     10.01 o 
   8   1  20       35.86       38.04     15.01 o 
   9   1  20        0.14       34.52     16.67 o 
   0   2  20     1123.73     1113.67     26.37 o 
   1   2  20      916.11      884.52     15.40 o 
   2   2  20       33.96       38.98      7.30 o 
   3   2  20        0.12       -1.51      5.22 o 
   4   2  20      102.70      102.54      7.65 o 
   5   2  20       28.20       20.24      6.25 o 
   6   2  20        0.04       -7.65      8.63 o 
   7   2  20      205.77      246.00     17.04 o 
   8   2  20        0.25        4.63     11.29 o 
   9   2  20        4.83       30.19     35.51 o 
   1   3  20      689.90      693.06     12.59 o 
   2   3  20      455.84      479.90     10.21 o 
   3   3  20        8.26       14.85      5.47 o 
   4   3  20        3.53        0.55      5.26 o 
   5   3  20      214.16      205.09     11.21 o 
   6   3  20       14.38       23.83     10.56 o 
   7   3  20       46.30       27.47     10.34 o 
   8   3  20       13.20       20.68     10.64 o 
   0   4  20     1487.92     1408.61     21.87 o 
   1   4  20      337.88      316.42     10.35 o 
   2   4  20        2.17       10.41      5.12 o 
   3   4  20      781.42      784.18     16.90 o 
   4   4  20       50.10       44.33      4.40 o 
   5   4  20      112.10      100.55      8.48 o 
   6   4  20        2.93       11.42      8.89 o 
   7   4  20        7.75       18.88     14.46 o 
   8   4  20        7.65       -3.90      9.46 o 
   1   5  20      586.25      568.79     12.79 o 
   2   5  20       45.51       48.73      5.22 o 
   3   5  20        1.34       -0.07      4.65 o 
   4   5  20        0.02        2.99      6.13 o 
   5   5  20      184.70      144.04     15.18 o 
   6   5  20        3.19        8.08      9.26 o 
   7   5  20        2.69       12.78     10.15 o 
   8   5  20        3.42        5.96      7.99 o 
   0   6  20       14.78       21.38     10.68 o 
   1   6  20      374.76      422.70     12.35 o 
   2   6  20        2.99        0.56      3.77 o 
   3   6  20      137.85      152.74      9.66 o 
   4   6  20        0.15        1.87      6.65 o 
   5   6  20       48.93       42.44      8.34 o 
   6   6  20        3.65        9.22      8.30 o 
   7   6  20       55.12       43.01      9.49 o 
   8   6  20        0.00       15.47     18.35 o 
   1   7  20       77.40       78.81      8.57 o 
   2   7  20      166.09      174.87      8.34 o 
   3   7  20       28.04       29.60      7.44 o 
   4   7  20        0.44       -2.84      6.25 o 
   5   7  20      201.40      189.89     12.15 o 
   6   7  20        0.39        3.65      8.36 o 
   7   7  20       16.51        0.82     12.20 o 
   0   8  20      530.34      524.78     14.43 o 
   1   8  20       78.42       68.95      7.09 o 
   2   8  20       71.81       72.72      7.71 o 
   3   8  20       72.35       61.05      7.89 o 
   4   8  20        0.07        4.04      4.51 o 
   5   8  20        2.31        3.94      5.16 o 
   6   8  20        4.99        4.54     11.78 o 
   7   8  20       14.77       11.51     13.29 o 
   1   9  20      235.82      242.95      9.86 o 
   2   9  20        8.84        5.27      6.13 o 
   3   9  20        0.01       -2.07      5.12 o 
   4   9  20        2.88       -6.68     11.00 o 
   5   9  20        4.71        2.56      9.08 o 
   6   9  20        0.83       -0.05      9.76 o 
   7   9  20       14.90       41.23     15.75 o 
   0  10  20        8.88        0.98      6.48 o 
   1  10  20      135.49      125.23      7.20 o 
   2  10  20        7.08        7.69      5.06 o 
   3  10  20        0.35        9.39      8.09 o 
   4  10  20        1.43        9.59      9.80 o 
   5  10  20        2.24       -0.10      8.93 o 
   6  10  20       16.02       24.99     12.97 o 
   1  11  20        4.22        5.76      4.18 o 
   2  11  20       37.11       44.14      7.86 o 
   3  11  20        9.86       19.43      7.81 o 
   4  11  20        4.03        2.14      9.26 o 
   5  11  20       11.26       12.14      9.66 o 
   6  11  20        9.63       12.35     30.66 o 
   0  12  20        0.01       -1.34      7.81 o 
   1  12  20        3.05        1.53      6.83 o 
   2  12  20        3.48        0.28      7.22 o 
   3  12  20        1.24        0.63      8.28 o 
   4  12  20       25.68       24.47     16.13 o 
   5  12  20        8.52        0.55     11.42 o 
   1  13  20        4.11        3.93     10.85 o 
   2  13  20        3.50        3.22      9.43 o 
   3  13  20        0.92       -5.09      9.74 o 
   4  13  20        0.09        7.71     16.10 o 
   0  14  20       34.48       68.11     22.48 o 
   1  14  20        0.43        8.00     13.59 o 
   2  14  20        2.85       -1.27     10.83 o 
   1   1  21       10.88        5.80      6.96 o 
   2   1  21      300.74      309.82      9.20 o 
   3   1  21       38.91       35.06      7.20 o 
   4   1  21      148.44      126.43      7.47 o 
   5   1  21       51.23       47.63      6.73 o 
   6   1  21        6.49       16.04      7.14 o 
   7   1  21        0.99        1.81     14.29 o 
   8   1  21        3.29       12.69     11.65 o 
   0   2  21      756.53      733.18     22.89 o 
   1   2  21        0.37        1.33      6.22 o 
   2   2  21      258.24      250.46      9.70 o 
   3   2  21      206.23      226.85     10.62 o 
   4   2  21        9.50        5.08      7.64 o 
   5   2  21        4.13       -0.87      6.27 o 
   6   2  21      108.55       84.60     11.13 o 
   7   2  21        3.51       -2.19     10.40 o 
   8   2  21        3.04        8.05     13.29 o 
   1   3  21      337.68      357.12     12.33 o 
   2   3  21       15.24       12.44      6.27 o 
   3   3  21      110.06      108.23      7.53 o 
   4   3  21      205.40      212.04      8.81 o 
   5   3  21       53.23       36.57      5.67 o 
   6   3  21        0.86        5.09      7.44 o 
   7   3  21        1.37        1.87     10.58 o 
   8   3  21        1.95        8.66     10.00 o 
   0   4  21       22.56       21.42      9.67 o 
   1   4  21       17.15       19.09      6.80 o 
   2   4  21      118.39      130.64      7.97 o 
   3   4  21      279.63      302.49      9.44 o 
   4   4  21      106.36      110.19      6.79 o 
   5   4  21        4.78        5.13      5.91 o 
   6   4  21        0.06       -0.14      7.59 o 
   7   4  21        4.15       11.77      9.02 o 
   8   4  21        0.36       13.98     14.62 o 
   1   5  21      163.95      182.68      8.40 o 
   2   5  21      117.25      128.27      7.50 o 
   3   5  21       33.75       29.63      6.11 o 
   4   5  21       97.48       92.55      7.97 o 
   5   5  21       63.04       53.14      7.17 o 
   6   5  21       25.87       28.05      8.12 o 
   7   5  21       11.95       12.14      8.78 o 
   8   5  21        1.04        8.49      9.31 o 
   0   6  21      506.25      482.65     18.33 o 
   1   6  21       11.47       17.48      6.24 o 
   2   6  21       30.42       43.48      6.51 o 
   3   6  21      103.88       81.53      6.19 o 
   4   6  21      200.34      197.36     12.48 o 
   5   6  21        1.07        0.38      7.91 o 
   6   6  21       11.18        8.77      9.07 o 
   7   6  21        5.39       -4.08      9.25 o 
   1   7  21       12.20        9.43      6.35 o 
   2   7  21      276.34      277.31     11.65 o 
   3   7  21        4.93        3.49      6.55 o 
   4   7  21       13.95       14.90      7.54 o 
   5   7  21        1.23       -3.30      8.56 o 
   6   7  21        0.04        3.57     11.40 o 
   7   7  21        5.35       11.93     12.02 o 
   0   8  21      869.61      932.79     21.44 o 
   1   8  21        0.56       -5.01      5.67 o 
   2   8  21      257.86      204.61     14.27 o 
   3   8  21        0.17        1.26      6.09 o 
   4   8  21        5.96       -0.41      4.83 o 
   5   8  21        7.05        7.48     10.78 o 
   6   8  21        3.98       -2.68     11.95 o 
   7   8  21        5.19        8.96     11.89 o 
   1   9  21        5.91        9.26      5.08 o 
   2   9  21       23.58       26.04      6.90 o 
   3   9  21        0.66        0.77      5.56 o 
   4   9  21        0.02        3.56     10.35 o 
   5   9  21        2.68        7.12      9.81 o 
   6   9  21       14.19       22.03     12.99 o 
   0  10  21       49.93       58.03      8.79 o 
   1  10  21       76.49       68.98      5.74 o 
   2  10  21        0.64        2.86      5.23 o 
   3  10  21       23.58       17.69      8.85 o 
   4  10  21       16.69       18.08      9.96 o 
   5  10  21       17.44       13.22     10.89 o 
   6  10  21       14.54        8.71     12.51 o 
   1  11  21       28.85       27.62      8.05 o 
   2  11  21        3.07        8.05      7.11 o 
   3  11  21       15.01       14.31      8.47 o 
   4  11  21        0.92        2.45      9.36 o 
   5  11  21        5.26        2.34     10.43 o 
   0  12  21       14.61        9.90     18.64 o 
   1  12  21        0.68       -2.94      5.93 o 
   2  12  21        4.94        1.92      6.23 o 
   3  12  21        0.95        7.96      7.90 o 
   4  12  21        0.97        7.82     10.03 o 
   1  13  21       11.86       32.15     12.58 o 
   2  13  21        0.63       11.96      8.92 o 
   3  13  21        1.11        9.04      9.39 o 
   0  14  21        0.08       38.92     19.96 o 
   1  14  21        0.01       15.96     13.49 o 
   0   0  22      120.40      125.02     28.64 o 
   1   0  22        3.37        6.59      7.71 o 
   2   0  22      478.90      487.04     13.65 o 
   3   0  22       41.26       73.04     12.55 o 
   4   0  22      275.14      259.72     15.06 o 
   5   0  22        1.08       -5.91      7.60 o 
   6   0  22        0.45       17.95      8.49 o 
   7   0  22       36.84        8.37     24.32 o 
   8   0  22       61.72       69.32     19.95 o 
   1   1  22      173.28      228.20     17.98 o 
   2   1  22      375.47      375.92     11.27 o 
   3   1  22       18.43       23.40      7.41 o 
   4   1  22       64.27       62.70      6.73 o 
   5   1  22        4.54       -1.94      6.31 o 
   6   1  22       51.51       34.95      8.18 o 
   7   1  22       31.67       36.51     11.06 o 
   8   1  22        0.00        9.35     14.37 o 
   0   2  22      207.42      211.66     15.77 o 
   1   2  22       52.55       67.88      8.47 o 
   2   2  22      197.02      203.73      8.43 o 
   3   2  22       17.07        6.95      6.26 o 
   4   2  22        1.18       -0.60      6.29 o 
   5   2  22       49.90       49.11      7.38 o 
   6   2  22       54.47       56.15     10.46 o 
   7   2  22        2.84        7.65     12.49 o 
   8   2  22       10.29       13.06     12.82 o 
   1   3  22       49.08       48.45      8.29 o 
   2   3  22       77.38       69.89      8.05 o 
   3   3  22       69.93       76.16      7.81 o 
   4   3  22       33.94       33.84      6.29 o 
   5   3  22        7.69        5.42      5.14 o 
   6   3  22        7.32        7.58      8.41 o 
   7   3  22        4.04       14.18     11.35 o 
   8   3  22        0.18       -8.07     12.48 o 
   0   4  22      817.24      809.54     24.37 o 
   1   4  22       18.69       14.15      6.59 o 
   2   4  22      231.61      222.08      9.41 o 
   3   4  22        2.47        2.64      4.58 o 
   4   4  22        0.07        3.23      6.02 o 
   5   4  22        9.72       -3.42      7.77 o 
   6   4  22        2.38        4.04      8.88 o 
   7   4  22       47.32       46.05     12.74 o 
   8   4  22        8.57       12.44      8.96 o 
   1   5  22       86.71       99.65      8.34 o 
   2   5  22       49.49       57.13      6.91 o 
   3   5  22       12.76       12.22      5.73 o 
   4   5  22        0.82        0.20      3.13 o 
   5   5  22        0.04        2.51      6.75 o 
   6   5  22        4.76        6.74      8.18 o 
   7   5  22        8.61        7.02     10.55 o 
   0   6  22       20.30       11.77      9.08 o 
   1   6  22        0.61        5.44      6.54 o 
   2   6  22      125.29      118.98      8.64 o 
   3   6  22       21.44       19.47      3.93 o 
   4   6  22        2.83        1.56      5.42 o 
   5   6  22        6.47       -1.03      6.74 o 
   6   6  22       33.21       23.27     10.04 o 
   7   6  22        3.20       14.02     13.45 o 
   1   7  22       48.32       41.54      7.04 o 
   2   7  22        0.36        2.83      5.09 o 
   3   7  22        6.29        6.06      7.29 o 
   4   7  22        0.00        2.01      5.43 o 
   5   7  22        9.83       24.60      9.87 o 
   6   7  22        4.09       13.05     11.76 o 
   7   7  22       32.26       45.98     15.50 o 
   0   8  22      214.93      213.66     11.63 o 
   1   8  22        0.38       -1.34      5.36 o 
   2   8  22        2.46        0.46      2.97 o 
   3   8  22        9.97        9.06      5.82 o 
   4   8  22        1.89        1.10      8.27 o 
   5   8  22       74.67       56.10     14.98 o 
   6   8  22        0.47        4.76     11.68 o 
   1   9  22        2.42       -1.77      4.47 o 
   2   9  22       12.83       10.24      6.11 o 
   3   9  22        4.85        9.18      7.77 o 
   4   9  22        5.92        5.97     11.23 o 
   5   9  22        7.86       12.72     10.24 o 
   6   9  22       10.16       24.13     14.66 o 
   0  10  22       27.97       26.61      7.82 o 
   1  10  22        0.51        4.95      5.19 o 
   2  10  22        3.09       -0.73      7.24 o 
   3  10  22       18.74       25.87      9.68 o 
   4  10  22        1.56       20.47     11.22 o 
   5  10  22        1.22       10.91     10.39 o 
   1  11  22       66.69       51.18      8.69 o 
   2  11  22        1.25       -5.06      7.77 o 
   3  11  22        0.09        7.74      8.54 o 
   4  11  22        0.15       -5.58     10.45 o 
   5  11  22        0.20        7.36     12.87 o 
   0  12  22       55.77       61.41     17.69 o 
   1  12  22       48.62       44.76      8.09 o 
   2  12  22       62.83       60.11      9.75 o 
   3  12  22        0.60       11.16      9.18 o 
   4  12  22        1.49       23.62     14.19 o 
   1  13  22       41.23       36.36     15.09 o 
   2  13  22       28.89       36.89     10.65 o 
   1   1  23        0.20        0.33      5.61 o 
   2   1  23      265.82      261.17     10.07 o 
   3   1  23      146.49      133.78     10.50 o 
   4   1  23        3.38       -0.41      5.84 o 
   5   1  23        8.25       13.12      7.27 o 
   6   1  23        1.95        3.81      7.13 o 
   7   1  23        0.92        2.21     12.20 o 
   8   1  23        2.99       20.28     16.46 o 
   0   2  23      815.51      855.07     24.04 o 
   1   2  23       44.37       49.42      7.95 o 
   2   2  23      103.96      114.50      8.60 o 
   3   2  23        7.56       16.68      7.67 o 
   4   2  23       28.32       20.93      7.02 o 
   5   2  23       22.04       13.77      7.63 o 
   6   2  23       23.11       15.00      8.66 o 
   7   2  23        3.44       24.30     13.36 o 
   8   2  23       14.91       37.98     15.26 o 
   1   3  23       67.23       72.70     10.19 o 
   2   3  23      407.87      422.83     11.32 o 
   3   3  23       38.69       35.59      6.82 o 
   4   3  23        2.01        4.51      5.33 o 
   5   3  23        6.82        1.64      4.71 o 
   6   3  23       29.00       23.29      9.04 o 
   7   3  23        0.46       11.29     10.60 o 
   0   4  23     1037.09     1048.64     25.50 o 
   1   4  23       52.55       42.24      8.38 o 
   2   4  23       67.66       61.78      7.78 o 
   3   4  23        1.86       -3.52      5.02 o 
   4   4  23        0.48       -1.12      4.13 o 
   5   4  23        3.21        8.15      7.61 o 
   6   4  23        1.38        0.02      7.55 o 
   7   4  23        0.16        3.45      9.19 o 
   1   5  23       64.05       65.07      8.94 o 
   2   5  23       87.80       82.34      8.10 o 
   3   5  23        3.54        4.09      5.92 o 
   4   5  23        0.85        0.20      2.69 o 
   5   5  23        0.05       -1.91      6.02 o 
   6   5  23        0.07       -2.66      8.10 o 
   7   5  23       14.09       -8.60      8.60 o 
   0   6  23       97.02      130.25     22.22 o 
   1   6  23        5.73       -1.10      6.92 o 
   2   6  23        0.37       -5.53      5.86 o 
   3   6  23        2.97       10.19      5.18 o 
   4   6  23        5.50        3.00      6.58 o 
   5   6  23       43.68       32.16      6.98 o 
   6   6  23        1.64       -4.08      7.80 o 
   7   6  23        6.28       22.75     13.42 o 
   1   7  23        0.20        1.95      7.58 o 
   2   7  23       53.83       55.49      6.44 o 
   3   7  23        0.27        1.70      7.10 o 
   4   7  23        3.32        1.61      5.79 o 
   5   7  23        0.52        6.70      9.52 o 
   6   7  23       32.88       30.50     12.02 o 
   0   8  23       76.67       84.53     11.38 o 
   1   8  23        2.24        6.20      6.91 o 
   2   8  23        0.14        0.41      2.39 o 
   3   8  23       18.44       19.77      6.33 o 
   4   8  23       25.12       20.56      9.26 o 
   5   8  23        0.13       21.19     13.11 o 
   6   8  23        0.48        5.92     11.55 o 
   1   9  23       53.29       48.80      5.88 o 
   2   9  23       64.35       58.88      7.10 o 
   3   9  23        2.80       -1.09      9.03 o 
   4   9  23        6.45       12.83     11.01 o 
   5   9  23        0.45       10.93     11.29 o 
   0  10  23      221.59      259.68     11.09 o 
   1  10  23       12.62       19.66      6.08 o 
   2  10  23       12.38       14.01      8.36 o 
   3  10  23        0.06       -2.01      8.76 o 
   4  10  23        9.79       11.80     10.42 o 
   5  10  23        0.94        7.28     10.74 o 
   1  11  23       17.44       11.59      8.04 o 
   2  11  23       39.60       44.02      8.70 o 
   3  11  23        0.00       11.79      9.80 o 
   4  11  23        0.55       -6.44      9.81 o 
   0  12  23       24.28       -7.96     15.55 o 
   1  12  23        2.32        7.60      8.40 o 
   2  12  23       41.53       32.75      8.11 o 
   3  12  23       10.34       15.76     10.26 o 
   1  13  23       34.03       32.20     20.87 o 
   0   0  24      667.99      684.41     28.09 o 
   1   0  24      106.31       83.66     14.88 o 
   2   0  24      594.51      667.23     20.91 o 
   3   0  24      734.70      795.65     28.33 o 
   4   0  24       38.22       28.15     12.69 o 
   5   0  24      105.42       97.60     12.63 o 
   6   0  24       85.07       76.27     10.88 o 
   7   0  24       18.66       40.92     24.34 o 
   1   1  24      314.65      296.73     11.74 o 
   2   1  24      212.71      210.11      9.45 o 
   3   1  24      192.62      192.92     10.87 o 
   4   1  24      210.62      254.01      9.09 o 
   5   1  24      164.47      169.25     10.41 o 
   6   1  24        7.49        4.44      6.52 o 
   7   1  24        9.52       68.01     19.95 o 
   0   2  24       24.08       19.07     12.70 o 
   1   2  24       52.48       56.83      7.94 o 
   2   2  24       30.18       31.07      6.98 o 
   3   2  24      549.92      568.49     15.24 o 
   4   2  24       64.40       47.16      8.81 o 
   5   2  24       34.14       32.00      6.93 o 
   6   2  24        1.03       10.93      8.60 o 
   7   2  24        1.87        7.97     13.40 o 
   1   3  24      208.52      204.40     11.63 o 
   2   3  24        1.70        7.92      7.35 o 
   3   3  24      233.11      253.93     10.24 o 
   4   3  24       19.09       15.11      8.09 o 
   5   3  24       18.54       14.57      5.66 o 
   6   3  24       45.73       42.41     10.69 o 
   7   3  24       18.42       20.66     10.01 o 
   0   4  24        2.21        1.01      9.80 o 
   1   4  24      127.06      126.34     10.77 o 
   2   4  24       85.74       93.09      9.14 o 
   3   4  24       84.15       79.08      6.54 o 
   4   4  24       14.09       13.65      6.57 o 
   5   4  24        1.27        9.53      7.75 o 
   6   4  24        3.45       24.77      9.73 o 
   7   4  24       28.81       24.92     11.61 o 
   1   5  24      200.52      226.92     10.93 o 
   2   5  24        0.27        2.30      6.25 o 
   3   5  24        1.04        1.13      5.66 o 
   4   5  24       17.79       -2.33      7.23 o 
   5   5  24        5.55       -0.59      6.65 o 
   6   5  24       24.11       17.78      9.60 o 
   7   5  24       27.37       29.11     11.77 o 
   0   6  24        6.23       15.61     13.21 o 
   1   6  24      121.62      121.37      9.83 o 
   2   6  24        7.59        8.20      6.67 o 
   3   6  24       75.92       58.09      5.99 o 
   4   6  24       13.37       20.01      7.24 o 
   5   6  24        2.22       -4.93      6.99 o 
   6   6  24        2.96       11.91     11.54 o 
   1   7  24        0.15       -7.35      7.92 o 
   2   7  24        0.11        1.06      5.33 o 
   3   7  24       39.99       33.49      9.47 o 
   4   7  24       19.24       18.73      8.38 o 
   5   7  24       11.35       28.91     12.42 o 
   6   7  24        6.92       21.25     14.13 o 
   0   8  24       11.52       16.09     13.09 o 
   1   8  24       78.67       77.72      8.62 o 
   2   8  24        3.27        5.77      5.97 o 
   3   8  24       25.03       21.07      8.06 o 
   4   8  24        0.55        9.61     12.12 o 
   5   8  24        0.32        2.42     10.28 o 
   6   8  24       14.73        3.48     26.91 o 
   1   9  24       95.65       80.80      9.23 o 
   2   9  24        1.33       10.07      7.65 o 
   3   9  24        1.39       -2.56     11.16 o 
   4   9  24        2.98        7.20     11.12 o 
   5   9  24        1.31       17.60     11.82 o 
   0  10  24        9.20        3.28      6.91 o 
   1  10  24       11.88       10.99      6.52 o 
   2  10  24       17.05        9.57     10.18 o 
   3  10  24        8.25       24.83     11.76 o 
   4  10  24        6.22        3.64     10.12 o 
   1  11  24       11.04       15.93      7.70 o 
   2  11  24       20.18       15.46      8.22 o 
   3  11  24        1.42        2.85      8.65 o 
   0  12  24       11.27       -0.33     14.39 o 
   1  12  24        2.73       10.77     10.90 o 
   2  12  24        2.93        6.56      9.28 o 
   1   1  25        4.21        5.10      7.10 o 
   2   1  25       20.31       29.89      7.79 o 
   3   1  25       54.84       59.81     10.19 o 
   4   1  25      174.96      186.40     12.05 o 
   5   1  25       23.77       23.77      9.63 o 
   6   1  25        2.49        1.52      5.85 o 
   7   1  25        2.64       15.85     13.23 o 
   0   2  25       88.78      105.57     11.86 o 
   1   2  25       32.18       26.01      6.70 o 
   2   2  25       96.73      100.54      8.15 o 
   3   2  25       97.80      100.01      9.67 o 
   4   2  25       68.19       59.17      8.27 o 
   5   2  25       37.12       34.48      7.25 o 
   6   2  25      109.73      122.61     15.53 o 
   7   2  25        0.83        6.58     12.68 o 
   1   3  25       91.87       74.82      9.48 o 
   2   3  25        1.31       -2.66      5.92 o 
   3   3  25        7.84        6.90      6.90 o 
   4   3  25       78.89       60.33      8.26 o 
   5   3  25       10.99        5.15      7.30 o 
   6   3  25       20.89       13.25      7.94 o 
   7   3  25        9.30       32.31     12.96 o 
   0   4  25      210.87      247.09     16.06 o 
   1   4  25        3.54        7.93      8.08 o 
   2   4  25      214.32      217.20      9.78 o 
   3   4  25       41.97       32.25      6.73 o 
   4   4  25        0.72        3.03      7.13 o 
   5   4  25       27.17       26.96      9.00 o 
   6   4  25        0.15       -9.46      9.46 o 
   1   5  25        7.33       16.39      8.33 o 
   2   5  25       94.15       87.58      7.19 o 
   3   5  25        3.74       -3.75      6.35 o 
   4   5  25        0.24       11.97     10.03 o 
   5   5  25        4.25       11.60      8.89 o 
   6   5  25        5.91       15.23     10.67 o 
   0   6  25       21.23       25.86     10.95 o 
   1   6  25       39.15       38.42      9.52 o 
   2   6  25       62.40       51.74      6.19 o 
   3   6  25       19.97       18.66      7.97 o 
   4   6  25       21.14       26.03      7.74 o 
   5   6  25        0.81       10.93      8.15 o 
   6   6  25        0.08        1.61     12.49 o 
   1   7  25       67.81       64.90      9.97 o 
   2   7  25        3.83        8.64      5.40 o 
   3   7  25        0.03        2.58      6.51 o 
   4   7  25        3.22        4.31      6.58 o 
   5   7  25        4.51       -0.42     13.90 o 
   0   8  25       40.59       34.64     11.82 o 
   1   8  25       17.63       20.74      7.18 o 
   2   8  25       37.12       33.50      6.65 o 
   3   8  25        9.57       15.11      7.74 o 
   4   8  25       13.30       16.25     11.84 o 
   5   8  25        3.91       13.47     12.44 o 
   1   9  25       55.29       47.48      8.05 o 
   2   9  25       14.50       11.49      8.52 o 
   3   9  25        1.24        1.80     10.36 o 
   4   9  25       30.83       29.55     11.08 o 
   0  10  25       26.20       35.52      9.55 o 
   1  10  25       51.35       44.98     11.43 o 
   2  10  25       32.34       32.51      9.90 o 
   3  10  25        5.02       14.16     12.75 o 
   4  10  25       37.26       40.96     17.74 o 
   1  11  25        1.76        9.16     10.02 o 
   2  11  25        0.06        4.80      7.33 o 
   0   0  26      441.89      451.29     26.02 o 
   1   0  26        0.95       -5.16      9.06 o 
   2   0  26        8.81        6.16     10.01 o 
   3   0  26      170.77      224.72     26.75 o 
   4   0  26      299.17      324.59     20.61 o 
   5   0  26       65.07       76.80     17.88 o 
   6   0  26        1.64        7.60     10.83 o 
   1   1  26       54.83       57.52      8.77 o 
   2   1  26        2.31        1.60      6.82 o 
   3   1  26        1.83        5.05      9.02 o 
   4   1  26        2.91       10.69      6.78 o 
   5   1  26        9.15        6.48      7.87 o 
   6   1  26        0.46       -5.64      8.77 o 
   0   2  26        4.17       -2.20      8.21 o 
   1   2  26        7.76        4.51      6.43 o 
   2   2  26       42.17       39.54      8.41 o 
   3   2  26       24.76       30.11      8.60 o 
   4   2  26        0.00       -0.35      6.20 o 
   5   2  26        1.44        0.63      7.90 o 
   6   2  26        2.18       11.62      7.92 o 
   1   3  26        0.04       -5.81      5.81 o 
   2   3  26       10.91       22.54      6.54 o 
   3   3  26       19.41       12.33      6.87 o 
   4   3  26        1.09        2.44      6.69 o 
   5   3  26       39.67       29.41      8.93 o 
   6   3  26        4.50        7.12      8.19 o 
   0   4  26        2.66        5.51     12.51 o 
   1   4  26        6.49       10.33      7.52 o 
   2   4  26       31.28       39.91      7.58 o 
   3   4  26       22.44       21.25      6.28 o 
   4   4  26        0.05        3.95      8.12 o 
   5   4  26       26.18       32.59      8.98 o 
   6   4  26        7.59       13.47     11.55 o 
   1   5  26        9.47        7.51      7.26 o 
   2   5  26       16.47       20.23      6.76 o 
   3   5  26       17.40       17.35      7.50 o 
   4   5  26       21.19       25.92     10.12 o 
   5   5  26        0.04        2.36      7.34 o 
   6   5  26       11.87        4.25      9.43 o 
   0   6  26       58.76       53.68     12.20 o 
   1   6  26        0.42        3.06      7.47 o 
   2   6  26        4.50       -2.25      6.22 o 
   3   6  26       12.46       26.76     10.37 o 
   4   6  26       41.97       34.11      7.87 o 
   5   6  26       81.16       77.66     12.08 o 
   1   7  26        7.28        7.08      6.85 o 
   2   7  26       17.65       22.41      7.04 o 
   3   7  26       23.93       24.70      8.17 o 
   4   7  26       14.08       19.51     10.63 o 
   5   7  26        0.23       -0.96     11.32 o 
   0   8  26      245.45      263.64     16.09 o 
   1   8  26        5.28        9.18      7.26 o 
   2   8  26        1.37       -6.71      6.71 o 
   3   8  26        9.79        7.99      8.60 o 
   4   8  26       53.99       53.12     13.91 o 
   1   9  26        0.04        1.57      8.26 o 
   2   9  26       17.13       20.45      8.71 o 
   3   9  26        0.58        1.59      9.15 o 
   4   9  26        0.02       17.19     13.71 o 
   0  10  26       10.79        5.00     10.64 o 
   1  10  26        1.16       -2.20     10.26 o 
   2  10  26        2.46       -2.53      8.43 o 
   3  10  26        0.18       20.99     13.40 o 
   1  11  26        3.90       -4.76     12.76 o 
   1   1  27        3.99        9.40      7.13 o 
   2   1  27        2.44       26.63      8.82 o 
   3   1  27        3.55        8.32      7.43 o 
   4   1  27        4.19        1.79      6.15 o 
   5   1  27       49.38       37.58      9.04 o 
   6   1  27       11.90       22.16      9.47 o 
   0   2  27       58.69       53.13     11.91 o 
   1   2  27        0.20        5.91      8.54 o 
   2   2  27        2.32        4.58      7.26 o 
   3   2  27       22.82       18.23      8.45 o 
   4   2  27       17.75       12.66      6.90 o 
   5   2  27      140.61      155.32     13.09 o 
   6   2  27        1.52       14.38      8.40 o 
   1   3  27       64.17       59.74      7.80 o 
   2   3  27       58.17       48.38      8.26 o 
   3   3  27       30.65       15.79      7.44 o 
   4   3  27        1.04       -1.66      7.81 o 
   5   3  27        0.30       11.25      8.60 o 
   6   3  27        0.01       19.46      8.92 o 
   0   4  27        3.16       18.76     11.51 o 
   1   4  27       47.33       42.59      6.83 o 
   2   4  27        0.80       -2.16      6.67 o 
   3   4  27        1.03       10.67      5.96 o 
   4   4  27        1.15        2.42      9.12 o 
   5   4  27        6.83        3.19      8.11 o 
   1   5  27       20.26        6.79      8.28 o 
   2   5  27        0.54       15.59      6.97 o 
   3   5  27       10.58       11.32      8.04 o 
   4   5  27       10.76       38.90     11.06 o 
   5   5  27       41.03       44.51     11.17 o 
   0   6  27       14.53       29.87     14.93 o 
   1   6  27        7.02       -0.39      7.66 o 
   2   6  27       11.10       17.46      6.59 o 
   3   6  27        2.35        6.64     10.09 o 
   4   6  27        9.80       20.41      7.49 o 
   5   6  27        0.85        4.56     11.17 o 
   1   7  27       94.60      101.80      9.03 o 
   2   7  27       60.38       68.81      8.65 o 
   3   7  27        1.97        7.87      7.88 o 
   4   7  27        2.45        2.02      9.52 o 
   0   8  27       21.00       14.34     13.82 o 
   1   8  27       43.45       36.15      8.03 o 
   2   8  27        1.71        5.98      8.21 o 
   3   8  27        9.58       17.31     11.87 o 
   4   8  27       21.73       33.13     13.24 o 
   1   9  27       29.46       42.93      8.37 o 
   2   9  27        6.76       14.80     10.84 o 
   3   9  27       15.26       24.92     14.13 o 
   0  10  27        1.95       12.49     11.12 o 
   1  10  27        1.67       -2.85      9.04 o 
   0   0  28       31.86       81.37     36.33 o 
   1   0  28        3.83        3.52     11.51 o 
   2   0  28       47.31       48.39     12.55 o 
   3   0  28        0.03       -3.28     14.08 o 
   4   0  28       15.34       14.80     11.60 o 
   5   0  28       21.78       23.84     14.01 o 
   1   1  28        4.34        4.76      6.58 o 
   2   1  28        3.64        2.56      6.82 o 
   3   1  28       52.09       52.93      9.05 o 
   4   1  28       12.71       22.30      7.85 o 
   5   1  28        2.97        3.66      7.42 o 
   0   2  28        1.63      -12.08     12.08 o 
   1   2  28        1.34       -0.60      9.15 o 
   2   2  28       22.04       36.39      8.83 o 
   3   2  28        3.43        4.36      7.11 o 
   4   2  28        7.45        8.82      7.64 o 
   5   2  28       24.24       41.28     12.14 o 
   1   3  28       10.01       29.76      9.09 o 
   2   3  28        0.09        6.44      9.38 o 
   3   3  28       38.10       42.26      7.93 o 
   4   3  28        5.34        6.29      9.98 o 
   5   3  28       31.56       23.22      9.27 o 
   0   4  28       44.99       52.26     11.26 o 
   1   4  28        0.16        4.65      6.20 o 
   2   4  28        5.65       17.54      7.49 o 
   3   4  28        0.10        8.32      8.25 o 
   4   4  28        8.80       16.52     11.82 o 
   5   4  28      117.54       99.05     12.62 o 
   1   5  28       12.47       16.28      7.16 o 
   2   5  28       14.47       14.16      7.46 o 
   3   5  28        0.13        7.06      8.58 o 
   4   5  28        0.14        4.43     10.29 o 
   5   5  28        0.41       -7.21     20.66 o 
   0   6  28        8.59       -5.42     11.30 o 
   1   6  28       23.70       22.38      7.46 o 
   2   6  28        8.74       23.85      7.59 o 
   3   6  28       59.04       53.62      9.32 o 
   4   6  28       17.29       12.56      8.68 o 
   1   7  28        0.33        5.09     10.12 o 
   2   7  28        0.35        7.16      7.82 o 
   3   7  28        0.48       15.29      8.96 o 
   4   7  28       23.31       40.87     24.70 o 
   0   8  28        3.63        9.88     11.17 o 
   1   8  28        0.97        2.45      7.43 o 
   2   8  28       77.06       84.63     10.39 o 
   3   8  28        5.34       18.48     11.08 o 
   1   9  28        4.90        6.00      7.59 o 
   1   1  29        0.63        8.30      7.44 o 
   2   1  29        7.70       22.31      9.52 o 
   3   1  29        0.01        6.30      7.81 o 
   4   1  29       28.67       28.52      7.75 o 
   5   1  29        2.29       19.56     10.34 o 
   0   2  29        0.15       -4.33     12.90 o 
   1   2  29        1.42        9.50      8.84 o 
   2   2  29       19.73       19.53      8.97 o 
   3   2  29       13.46        0.15      6.64 o 
   4   2  29       20.96       37.04      9.85 o 
   5   2  29        3.95       42.53     13.76 o 
   1   3  29        0.09        9.98      8.18 o 
   2   3  29        4.67        7.02      9.26 o 
   3   3  29        0.62       -6.32      6.68 o 
   4   3  29        0.82       12.32      9.86 o 
   0   4  29       27.63       44.16     12.52 o 
   1   4  29        8.01       26.61      8.18 o 
   2   4  29       36.81       42.43      8.59 o 
   3   4  29       24.48       39.14     10.27 o 
   4   4  29        0.06        4.46     11.20 o 
   1   5  29       53.72       67.35      9.60 o 
   2   5  29        1.02       18.26      8.81 o 
   3   5  29        0.97       19.58     11.26 o 
   4   5  29        0.54        1.20     10.54 o 
   0   6  29      125.14      118.79     15.29 o 
   1   6  29        4.87       13.69      8.13 o 
   2   6  29        4.41       18.05      8.97 o 
   3   6  29        0.00        4.95      8.44 o 
   1   7  29       15.06       20.14      9.93 o 
   2   7  29       18.18       20.63      9.24 o 
   3   7  29        0.33       25.31     33.49 o 
   0   8  29       26.24       24.23     13.07 o 
   1   8  29        0.06        4.28      7.48 o 
   0   0  30       11.38        6.66     11.76 o 
   1   0  30       28.77       38.44     12.55 o 
   2   0  30       65.61       72.56     12.90 o 
   3   0  30       14.78       22.02     13.85 o 
   4   0  30       18.30       24.74     17.14 o 
   1   1  30       16.09       17.07      9.22 o 
   2   1  30        0.89       11.75      8.75 o 
   3   1  30        3.73        5.94      7.02 o 
   4   1  30        5.16        2.95      6.83 o 
   0   2  30       40.22       66.18     14.45 o 
   1   2  30       20.17       32.35      8.42 o 
   2   2  30       19.30       19.55      8.80 o 
   3   2  30       30.73       30.64      8.75 o 
   4   2  30        1.88        2.68      9.43 o 
   1   3  30       76.48       79.28      9.59 o 
   2   3  30        0.18        8.94      7.42 o 
   3   3  30       13.65       15.19      8.09 o 
   4   3  30        6.87       22.60     17.07 o 
   0   4  30       12.83        2.64     12.95 o 
   1   4  30       28.58       34.23      9.51 o 
   2   4  30        1.75       23.22      7.80 o 
   3   4  30        8.40       12.09      9.55 o 
   1   5  30       99.42      122.21     11.68 o 
   2   5  30       69.24       94.03     12.68 o 
   3   5  30        1.31       21.68     12.81 o 
   0   6  30       78.99       80.78     15.42 o 
   1   6  30       27.79       35.95      9.02 o 
   2   6  30       52.85       68.60     11.63 o 
   1   7  30        3.05       -0.44      8.27 o 
   1   1  31        6.02       25.06     10.01 o 
   2   1  31        5.38        1.65      8.38 o 
   3   1  31        4.17        2.89      6.82 o 
   0   2  31        4.83        8.73      9.16 o 
   1   2  31       20.63       16.24      7.86 o 
   2   2  31        0.92       16.47      8.69 o 
   3   2  31        1.86        7.79      7.32 o 
   1   3  31       32.97       46.97      8.58 o 
   2   3  31        0.37       21.74      8.17 o 
   3   3  31        5.60        7.79     34.19 o 
   0   4  31       46.18       57.92     19.13 o 
   1   4  31        1.00       39.06     12.09 o 
   2   4  31       38.18       50.53     11.60 o 
   1   5  31        0.35        3.77      7.86 o 
   0   0  32        2.26        3.45     22.78 o 
   1   0  32        4.63       12.17     21.12 o 
   2   0  32        7.98       26.36     16.55 o 
   1   1  32        2.43       32.66      9.13 o 
   2   1  32        0.39       -1.21     10.93 o 
   0   2  32       13.51        9.82     12.04 o 
   1   2  32        1.42       20.79      9.54 o 
   1   3  32       32.12       39.35     11.67 o 
                                                 
